# Supplementary material for: A molecular mechanism to diversify Ca2+ signaling downstream of Gs protein-coupled receptors
Source: Nat Commun. 2024 Sep 3;15:7684. doi: 10.1038/s41467-024-51991-6 (PMC11372221; doi:10.1038/s41467-024-51991-6)
Supplement: Supplementary file 4 — Source Data [file 41467_2024_51991_MOESM4_ESM.xlsx]

## Sheet: Figure 1
a (i)																		a (ii)																a (iii)
Time (s)	Buffer		Iso-11		Iso-10		Iso-9		Iso-8		Iso-7		Iso-6		A23187 5µM			Time (s)	Buffer		A23187 5µM		Iso -10		Iso -9		Iso -8		Iso -7		Iso -6			Time (s)	Buffer		Iso -11		Iso -10		Iso -9		Iso -8		Iso -7		Iso -6		A23187 5µM
3.5758	16.6011	13.3	19.711	19.4099	14.5962	13.5591	17.1542	17.2912	17.0799	15.622	15.999	14.3851	15.571	13.2447	11.7814	9.54722		3.5758	19.1646	15.6901	13.6946	16.9633	17.1671	16.6263	16.988	17.9766	17.8868	16.1659	16.9921	16.7653	18.1111	16.0218		3.5758	6.56835	5.57489	4.74927	6.64948	6.55388	10.9038	9.42726	12.4214	11.9575	12.4242	11.5943	11.1532	8.0947	12.4449	11.3523
5.1774	16.1541	11.8671	18.3129	20.1811	13.898	12.3873	17.1074	17.4763	16.5943	14.9532	15.613	14.6116	16.8021	12.0861	12.4841	8.86642		5.1774	19.762	16.0949	12.8669	16.2374	16.034	18.3726	16.7579	18.7428	16.4793	16.1869	19.5985	17.7455	16.38	15.455		5.1774	5.79786	4.31835	4.43407	7.79265	8.14606	9.78882	8.36031	10.2973	12.4167	11.1328	10.1263	12.2891	8.65884	11.287	12.1366
6.779	15.8307	13.8009	19.1699	19.2021	16.0123	12.9645	15.4538	17.3051	16.8138	15.6362	14.2241	14.1517	15.2444	11.3125	13.792	9.23485		6.779	17.6313	16.4297	13.6126	16.3247	15.9306	17.6776	17.6261	17.9219	17.1347	14.0401	19.0506	16.4259	16.7616	16.7989		6.779	6.31643	5.63441	4.14107	4.53961	7.15139	10.9835	9.50565	11.9395	11.2209	12.6691	9.3432	12.0409	8.77565	11.2618	10.7084
8.3878	15.0994	12.4612	19.681	19.8823	15.7039	12.5674	16.6884	17.7703	17.5434	14.7077	14.2268	12.9848	14.652	12.5472	12.5723	9.46192		8.3878	15.9879	14.7351	13.5521	17.0334	16.3278	16.8389	17.9973	17.3106	16.5268	16.662	18.0732	16.9584	17.9262	18.311		8.3878	8.3187	4.11993	6.74968	7.31657	6.68136	12.1625	11.0682	12.0729	10.9634	13.5255	10.9343	11.2014	9.34216	11.4272	9.71208
9.9822	15.4939	12.2008	19.6336	20.8925	17.0724	12.3914	16.0309	18.6205	16.2236	14.1926	14.2837	13.9168	16.713	12.1764	11.8081	9.71336		9.9822	15.7928	15.879	13.3191	17.8571	15.2897	17.0729	18.8482	17.1922	15.0874	18.314	17.8814	17.556	17.1214	15.3935		9.9822	5.80993	5.60346	6.92055	7.79227	9.08909	11.5919	9.51756	11.4795	10.614	11.2925	10.7074	10.374	9.44531	11.6407	10.9933
11.5738	16.7123	12.3889	21.6929	20.3846	16.5754	13.6055	15.4982	17.2399	14.7023	14.9336	14.1781	14.7995	16.6644	12.4594	10.7734	9.70913		11.5738	18.0702	15.3827	13.0101	17.4669	15.3744	16.9474	19.0071	17.9338	15.81	17.4539	17.44	18.1082	16.1496	15.3924		11.5738	3.80634	6.40144	4.50378	6.73476	9.93443	9.46104	11.2844	11.6491	11.4583	13.3832	9.72416	11.0452	8.05872	12.5443	11.4152
13.1754	15.8986	12.5833	18.2411	19.6112	14.8081	13.1054	17.1679	17.1029	15.8729	15.3272	15.3226	15.4128	16.1981	13.8187	11.77	9.83062		13.1754	16.9433	12.9287	15.368	17.4818	15.9714	17.3734	16.0587	18.7653	16.3308	16.2139	16.8019	17.3634	17.3284	17.0255		13.1754	6.7704	4.62609	5.37372	7.35485	8.09962	11.3783	11.7537	12.1437	12.218	13.8971	11.2332	11.8359	7.70148	11.9113	11.0286
14.799	16.6279	13.9546	17.0326	19.443	16.2903	13.2228	18.0977	18.3093	15.3908	15.8973	16.3686	13.9854	16.1939	13.4829	13.6212	9.42476		14.799	17.9644	14.9213	15.4698	18.8333	16.9989	17.237	16.2579	17.8379	14.1534	17.8985	18.6066	16.4669	18.089	16.7328		14.799	7.80772	4.73438	5.94588	6.85711	9.18	11.0019	9.31546	12.2905	11.2954	13.1041	9.55157	10.119	9.38369	9.84405	10.0561
16.3786	16.529	16.2165	20.1938	19.7973	16.9798	12.9906	15.1471	16.6584	15.5566	15.1619	14.1751	14.9096	15.967	11.929	13.0055	9.6192		16.3786	17.9203	15.4581	14.2007	18.6152	17.2477	17.1998	19.3554	18.252	14.9891	16.9853	18.1402	15.8314	16.6261	17.298		16.3786	6.52983	4.87962	5.31932	4.63255	9.44091	12.1646	8.07877	11.8576	11.2584	12.0031	8.95081	10.6851	9.57319	10.5616	9.29384
17.9798	16.3673	10.9641	19.6562	19.4005	14.3465	12.5928	16.5843	15.3704	15.8645	15.4028	14.5486	14.7067	15.3819	12.7297	12.8764	10.0246		17.9798	18.4551	15.2229	13.4022	16.8008	15.8567	17.4105	19.6247	17.9046	18.051	15.6205	18.5752	15.4714	16.8575	16.4907		17.9798	5.05113	4.30951	6.48293	5.50174	9.86718	12.4362	9.27104	11.8126	12.0581	11.7806	9.81944	10.7569	9.41572	11.8769	8.57306
19.583	16.0665	12.4304	20.5614	21.0411	14.2847	12.7112	18.242	17.6467	16.8494	15.892	16.5835	14.3395	16.1391	13.2563	11.5669	11.5355		19.583	18.4661	15.5406	14.2923	16.793	15.2823	17.219	17.8813	17.9101	17.1143	17.452	19.1986	15.699	17.9162	16.5788		19.583	6.76753	3.69026	6.09244	5.80702	8.83481	10.5319	9.67769	12.1449	11.7294	12.6586	9.24982	10.6127	9.32892	12.444	11.1215
21.183	15.7524	15.4247	21.1752	22.6922	15.5756	14.1146	17.3172	20.5916	18.421	16.5557	16.6767	15.1775	10.4214	10.3609	9.7813	7.58119		21.183	13.0817	14.5522	15.1898	17.8331	16.9366	16.2943	19.4808	17.9314	12.1029	14.4901	14.4339	13.5553	17.1926	13.5147		21.183	7.12039	4.52169	4.82918	5.07652	8.47537	10.7835	9.89493	13.5312	11.7846	14.2322	9.2356	12.6226	9.09204	12.3112	9.7214
22.775	0	0	1.01708	0.603766	1.25838	2.01285	4.15704	6.26635	7.04393	7.74302	7.37539	5.97969	0	0.869966	6.69613	0		22.775	0	0	0	0	0	0	0	0	0	0	0	0	0	0		22.775	0	0	0	0	0	0	0	0	0	0	0	0	0	0	0
24.3774	4.38459	4.74351	0	0	0	0	0	0	0	0	0	0	0.426698	0	0	1.18608		24.3774	91.4031	108.773	93.8358	98.9136	83.2255	85.9031	102.75	93.4256	73.3545	77.5537	71.4272	73.0289	75.8663	79.7369		24.3774	44.337	45.2081	32.3238	51.679	57.7475	76.6969	83.8192	104.775	70.2918	92.4466	74.2551	78.7223	61.7383	59.0311	45.4804
25.9782	3.79545	5.80412	2.6112	1.31209	2.26217	2.70688	2.49169	4.85132	1.31369	0.780176	0.988675	3.10245	1.91639	1.46119	1.75882	2.13989		25.9782	272.279	287.376	288.267	289.037	283.755	284.307	303.556	302.908	260.775	263.466	286.876	285.784	283.846	296.389		25.9782	351.874	337.356	301.939	322.078	330.307	338.788	335.801	348.279	308.93	332.454	297.077	297.682	273.297	259.013	235.623
27.5798	5.54125	6.13382	3.69497	2.23678	3.55136	3.655	3.15144	4.93885	2.19552	3.27075	0.686736	3.08564	2.2046	1.88821	2.5334	2.78776		27.5798	327.146	321.851	346.695	329.573	345.433	343.897	355.413	367.336	302.313	325.814	360.676	359.19	352.509	362.262		27.5798	446.654	432.908	424.903	421.325	455.276	438.614	452.527	447.008	453.036	458.913	446.792	436.531	434.173	408.568	401.647
29.1822	5.14574	9.84907	4.25766	1.70462	4.93403	2.61119	2.03671	4.92386	2.24882	5.08064	1.54233	3.73703	2.73687	3.78248	1.96468	4.64857		29.1822	325.193	316.987	342.529	323.362	344.787	338.481	348.067	359.195	299.538	321.699	355.846	361.733	346.329	356.528		29.1822	443.257	428.794	429.043	415.383	453.377	427.306	449.422	432.673	443.783	447.337	439.819	433.669	433.59	415.043	418.731
30.783	6.88433	6.15814	3.33793	2.23882	5.05878	2.7404	2.88762	5.16873	1.79358	5.05755	0.575514	3.2985	2.56527	5.41976	1.88435	5.13825		30.783	313.02	301.334	327.519	309.005	328.497	324.484	330.071	337.367	289.445	305.474	336.879	346.343	330.728	337.933		30.783	420.118	411.004	407.666	390.489	421.591	403.044	423.267	409.171	417.566	421.612	413.562	409.891	408.744	390.573	400.912
32.3846	5.94397	6.91134	6.00035	3.35335	4.67303	3.5411	3.241	5.24158	1.32579	5.0911	0.763896	2.96149	3.23994	4.58539	0.907731	2.68517		32.3846	297.156	284.986	308.511	288.869	311.771	308.717	309.439	316.047	280.184	291.759	320.039	324.171	308.044	312.531		32.3846	391.366	380.452	378.03	366.258	392.063	375.245	394.602	378.134	390.97	389.878	385.909	384.265	384.538	368.723	377.259
33.9758	8.11206	7.1899	4.31154	3.00109	3.71804	2.92826	2.85967	5.31651	1.70444	5.00493	1.84329	2.80198	4.48005	3.60181	3.15722	3.6865		33.9758	278.096	268.639	287.42	274.189	292.9	288.174	288.232	296.489	261.571	269.955	301.18	305.218	285.861	292.149		33.9758	366.363	353.721	351.157	341.615	367.418	346.105	365.859	353.355	364.893	367.806	356.93	359.03	357.882	345.083	351.047
35.5958	5.14677	7.74202	5.59148	1.923	5.02311	4.11954	2.28255	4.97441	1.75319	3.80617	1.97264	2.43153	3.02738	4.17576	2.92509	4.48791		35.5958	262.562	254.536	271.267	257.638	276.13	268.749	266.773	277.74	248.203	252.507	287.367	284.018	268.44	271.167		35.5958	339.098	336.32	332.699	322.507	342.44	323.936	339.658	329.14	338.921	347.424	330.418	335.611	333.973	318.591	332.043
37.179	4.37738	9.40158	5.29322	1.43177	4.27711	3.84698	2.29121	4.28868	1.91783	4.76773	2.17449	1.29846	2.52963	3.81045	2.99656	4.0512		37.179	248.382	239.097	254.612	242.603	263.508	251.659	251.128	261.305	235.881	238.499	272.457	267.957	251.538	255.457		37.179	320.765	320.262	313.961	303.756	322.168	306.23	321.973	309.011	316.767	320.904	311.382	317.894	319.067	302.319	314.385
38.781	6.00577	7.65401	4.5913	0.786064	3.58894	2.74959	3.69094	4.43968	1.41615	5.89595	1.31121	3.04288	2.31413	4.51185	1.10687	1.92518		38.781	233.279	221.739	237.293	231.214	246.589	239.411	239.329	246.689	221.811	223.916	253.961	256.279	239.846	240.115		38.781	314.753	304.235	298.059	288.544	308.539	293.121	302.723	294.416	302.311	307.022	296.334	304.795	302.132	289.109	302.53
40.3822	5.44855	7.22005	6.51595	1.43754	1.50938	2.94317	2.81063	4.46055	1.22022	4.79257	1.38008	3.89374	3.75767	2.40666	-0.03655	5.33666		40.3822	219.804	210.095	226.46	218.006	236.97	228.978	226.727	234.165	212.633	214.142	242.878	245.889	230.089	228.387		40.3822	299.141	290.259	287.749	278.584	298.767	284.912	291.517	286.228	288.449	296.847	284.455	295.793	291.399	282.568	293.347
42.0018	3.55855	7.11493	3.70562	0.226473	3.44669	4.13178	2.30248	5.38454	1.52312	5.11317	0.986732	3.25374	3.26948	2.85653	2.07479	5.57631		42.0018	209.977	201.413	217.18	205.793	227.786	221.054	218.011	224.606	201.434	203.404	232.689	240.37	223.389	222.35		42.0018	288.028	285.778	280.804	272.567	291.834	273.634	285.873	276.082	282.657	289.829	275.81	289.883	283.551	275.764	286.13
43.5854	3.41848	6.78421	5.01169	1.82402	3.24014	3.349	3.55221	5.88786	1.17852	4.35574	0.537133	3.86851	2.66274	3.87342	2.05119	5.55762		43.5854	199.914	190.328	210.4	196.836	215.263	212.936	210.535	216.497	189.203	194.474	226.607	232.567	216.057	218.044		43.5854	281.041	286.515	275.797	270.407	285.36	272.017	283.226	272.703	279.718	285.174	273.392	284.861	277.748	272.942	283.6
45.1774	6.66701	6.67015	4.7837	0.658377	1.56788	3.40978	2.19525	4.88368	-0.09939	4.59804	0.578339	3.62778	2.95125	2.2323	2.38834	4.04191		45.1774	191.631	182.496	202	190.974	207.138	206.926	203.048	212.02	181.878	186.117	222.245	223.413	212.172	213.567		45.1774	278.655	283.599	271.282	266.399	284.232	269.493	281.61	272.647	276.269	284.692	271.458	282.75	276.751	269.877	280.714
46.7798	4.61737	6.06504	4.01916	0.960184	1.64879	4.04961	0.139748	4.39313	-0.40458	4.27984	0.829675	2.40448	3.15281	2.89738	2.37104	2.915		46.7798	185.294	177.34	193.637	183.269	200.53	199.894	199.18	204.611	171.385	179.433	215.278	218.618	205.83	206.564		46.7798	280.083	284.584	267.023	266.311	284.307	264.966	279.775	268.663	275.889	285.371	270.305	280.115	272.491	269.347	281.367
48.3806	6.40952	6.29048	5.37762	0.474521	3.04616	2.99729	2.75181	5.39644	1.48629	3.63355	0.997551	2.48618	3.42669	2.08363	2.05744	2.72903		48.3806	176.357	166.736	187.437	174.331	193.647	193.746	191.41	195.518	160.059	175.681	207.934	213.694	200.223	206.405		48.3806	275.423	277.558	270.123	264.066	280.248	263.479	278.212	270.717	274.234	282.573	266.834	279.274	272.674	270.918	280.856
49.9822	5.3229	6.53119	4.40729	1.53034	2.34379	3.94744	2.92062	5.49817	0.866148	4.20269	0.83901	2.09762	2.64966	2.89571	3.3663	3.05266		49.9822	168.845	160.412	184.259	166.198	188.471	187.934	186.663	193.792	155.129	172.095	202.633	209.766	195.826	199.861		49.9822	274.742	276.168	265.874	261.876	278.894	261.827	275.077	269.174	271.042	278.461	264.554	275.887	268.97	268.84	275.171
51.5838	4.94181	6.71151	2.29055	1.94778	3.31323	2.98891	1.03416	4.12436	1.03503	3.99171	0.088986	3.05736	2.14557	2.9173	2.88354	4.91739		51.5838	163.68	158.2	180.681	162.863	180.712	181.273	181.628	191.732	151.733	167.605	199.328	204.638	192.684	195.242		51.5838	271.173	271.065	262.964	255.458	273.212	261.14	269.401	264.168	264.861	277.609	263.724	269.59	264.022	261.738	270.401
53.1854	5.59481	6.77751	3.47072	0.901771	4.14393	3.31109	1.17457	3.70763	3.1367	4.9169	0.800793	3.40539	2.74358	1.6932	1.50587	4.00951		53.1854	158.905	151.362	174.933	160.308	174.529	176.299	176.608	183.108	143.809	161.24	191.417	197.766	186.222	190.926		53.1854	264.037	266.352	261.537	255.721	272.258	254.28	266.542	261.067	261.571	272.854	261.007	264.892	260.663	258.17	264.3
54.787	6.10361	6.82348	1.98486	1.40713	3.80264	2.4513	1.73378	4.36333	1.57299	5.77492	0.88453	2.78956	3.0402	2.09283	1.90521	3.9403		54.787	155.323	146.162	168.071	153.553	167.449	171.883	168.899	177.126	138.791	156.839	182.103	193.306	181.969	184.379		54.787	258.005	264.397	255.87	247.398	269.541	252.428	264.164	255.525	257.622	266.185	254.142	261.274	258.702	255.749	258.392
56.3782	4.56381	6.91436	3.39135	1.00204	2.34632	3.23304	1.39901	3.85217	1.315	4.48299	0.13253	3.54233	3.51016	1.18971	1.29701	3.07389		56.3782	149.51	142.824	163.141	146.292	161.472	168.058	162.96	172.674	133.551	152.519	176.204	188.565	175.96	179.558		56.3782	254.176	259.524	254.083	246.739	263.55	247.081	259.233	249.291	248.711	264.342	249.5	258.927	253.245	246.266	257.913
57.9802	6.04594	7.51318	3.60684	0.991639	2.26896	2.47251	0.807743	3.27372	0.95334	3.5062	-9.3e-05	2.93251	3.83012	0.60726	1.64539	1.58817		57.9802	142.759	136.367	159.008	142.729	157.562	163.22	159.53	166.737	129.836	145.266	170.874	179.518	169.298	174.8		57.9802	251.072	256.572	248.893	238.279	258.155	242.315	251.798	243.931	243.574	258.866	245.705	253.511	245.911	241.349	254.121
59.5814	3.92522	7.015	2.37163	1.98382	2.8549	3.11045	1.04567	3.94555	0.649393	3.89312	-1.36537	1.35574	3.50171	2.02569	2.94559	3.81239		59.5814	138.551	130.449	155.097	138.647	152.979	157.477	155.274	163.702	124.926	140.907	169.054	174.823	167.037	170.646		59.5814	246.786	247.294	242.921	235.751	250.754	239.849	247.462	241.998	236.329	251.037	237.589	250.777	240.482	239.94	248.037
61.1834	3.34432	6.49959	1.78085	2.64928	2.39742	3.21195	1.19625	3.03501	0.336523	3.29014	-1.18497	1.18501	2.41609	2.78754	2.82828	5.85775		61.1834	136.089	127.102	146.606	134.665	150.55	152.66	152.214	157.463	121.356	137.549	168.114	170.082	163.682	167.031		61.1834	241.478	240.348	239.013	229.499	247.644	234.075	244.575	239.046	230.728	247.327	233.14	247.27	236.41	236.38	243.515
62.7846	4.73169	7.19396	1.79276	0.519707	3.34312	2.09764	1.6317	3.48782	0.287153	3.45965	-0.25579	-0.17616	1.3241	3.52982	3.25798	3.77171		62.7846	130.109	122.195	141.16	132.667	145.52	147.07	148.477	153.787	117.926	134.17	157.909	164.487	155.905	161.188		62.7846	237.606	243.105	234.817	227.791	242.752	227.417	238.389	232.285	228.503	242.611	228.847	241.839	234.941	229.677	245.242
64.3982	3.93655	7.72253	3.5221	0.191047	3.72458	2.41345	2.5992	2.70544	0.451572	3.66122	0.360087	-0.00812	2.51604	3.69999	2.28032	3.89616		64.3982	125.805	118.09	137.194	127.326	138.133	142.553	142.357	151	113.034	128.821	152.267	159.663	149.838	158.003		64.3982	235.219	238.101	231.121	223.96	239.716	223.329	234.059	228.636	221.464	238.109	223.371	237.092	229.783	225.077	237.425
65.9878	4.33721	5.98433	2.4958	1.26286	3.21306	2.81098	2.0678	3.53374	0.931533	3.85109	-0.41812	1.90276	2.07314	2.79083	1.88456	1.95966		65.9878	120.996	114.01	133.381	121.152	133.405	138.184	138.554	143.878	108.644	124.997	147.888	155.506	146.04	156.544		65.9878	230.606	232.507	226.796	220.456	237.872	221.69	231.463	228.014	218.574	234.708	219.387	232.959	223.659	221.442	231.797
67.5794	4.45566	8.09218	3.79955	1.38043	1.96406	3.12985	1.60492	4.01929	1.20208	4.75186	-0.28682	2.58936	2.23743	0.904821	2.59605	2.20917		67.5794	114.568	110.989	129.667	118.01	131.952	136.208	132.529	141.412	104.609	119.968	141.805	152.052	143.563	151.493		67.5794	223.746	227.583	222.453	214.952	233.791	220.124	227.573	223.395	216.845	232.587	220.466	231.802	220.785	215.963	231.031
69.1814	3.07859	7.49163	2.70822	0.957405	2.95378	3.30816	1.47441	4.66169	0.581048	3.20813	0.504674	2.08764	2.0311	0.875492	1.76171	3.4965		69.1814	111.276	106.961	124.874	114.736	125.621	131.948	128.952	138.009	100.831	117.75	140.823	147.362	141.707	146.43		69.1814	222.436	226.407	222.261	212.541	225.011	214.35	224.514	218.279	209.841	230.738	218.184	226.992	217.75	218.626	225.71
70.7826	4.78628	6.44534	3.94839	-0.17231	3.17938	3.0268	1.59624	3.26828	1.4894	3.63777	-0.41726	2.77604	3.20379	1.74929	2.75989	3.231		70.7826	107.319	103.043	119.248	111.002	119.728	128.801	129.197	133.778	99.1511	112.094	135.302	145.005	137.274	142.253		70.7826	215.547	223.646	220.737	209.312	223.577	210.323	215.707	213.994	206.103	227.122	214.019	222.115	214.776	217.425	220.595
72.3846	5.00155	5.59376	4.04382	-0.35365	3.58855	1.77081	1.89998	3.0815	1.89995	4.56712	-0.43942	3.52336	1.738	1.90177	1.4705	4.82751		72.3846	103.675	101.195	113.932	107.048	117.561	124.35	126.416	131.748	97.4252	108.625	132.369	141.705	135.256	139.053		72.3846	213.806	220.074	211.524	203.314	220.621	205.515	216.097	213.609	202.677	219.886	211.829	221.092	210.011	210.592	214.406
73.9858	4.54733	5.31558	3.90997	-0.20001	1.76995	3.36132	0.712038	3.69913	0.927024	5.00708	0.33088	2.57805	1.35199	1.72235	1.89866	4.24123		73.9858	100.467	97.2082	109.954	103.256	113.925	118.811	120.764	127.307	90.4449	108.322	130.003	138.897	130.608	136.979		73.9858	208.761	217.944	208.249	203.394	216.334	202.821	215.483	208.515	195.897	216.58	206.537	217.696	206.694	203.269	217.557
75.5878	3.48646	6.26922	2.59023	1.27921	2.26177	3.00753	1.5642	4.43311	0.489402	4.08433	-0.14811	2.5266	2.36349	2.07534	3.08197	3.44284		75.5878	97.6734	94.0007	106.421	98.9552	107.667	118.125	118.451	125.059	85.9711	103.629	125.476	134.591	126.942	132.431		75.5878	207.845	212.335	206.463	199.818	214.253	203.127	211.111	202.872	191.285	215.469	203.994	212.703	202.44	203.847	213.882
77.1894	4.78422	5.2115	2.24095	1.09544	2.36396	2.34113	1.23961	3.71116	1.65606	3.53156	-1.26572	2.15897	1.61949	1.67895	2.67785	2.91425		77.1894	92.1622	90.738	104.626	95.0049	106.39	112.724	114.298	121.123	84.4019	98.5666	122.117	130.586	124.982	128.449		77.1894	198.402	206.507	203.924	199.844	210.512	196.653	207.169	200.425	187.587	210.431	201.731	208.382	197.844	200.919	209.859
78.7806	3.69554	6.83897	2.07914	0.469518	2.45875	2.79603	0.996213	4.67773	1.3422	3.62391	-0.58163	0.923527	1.17729	2.28013	2.1038	2.41661		78.7806	89.2436	86.2246	100.246	91.5504	105.106	109.064	112.397	116.031	82.9277	94.9784	117.478	129.431	122.588	127.03		78.7806	199.109	203.525	199.057	193.255	208.797	193.832	201.51	198.113	181.208	207.778	193.992	205.194	199.688	195.779	204.91
80.3846	4.88516	6.63016	2.9552	0.059185	2.36402	3.65523	0.922561	4.87306	0.604494	3.21154	0.014548	1.55323	1.23779	1.54147	1.89429	2.83042		80.3846	88.0703	83.7681	97.3281	90.7337	99.5623	106.922	110.509	113.932	76.7347	91.8164	115.481	126.217	118.625	126.406		80.3846	193.068	204.86	194.173	189.378	202.787	192.283	197.677	192.942	178.64	203.815	188.671	201.424	195.503	193.634	201.326
81.9938	4.84396	8.02675	3.65774	1.70384	1.97085	3.75552	1.45106	4.01424	0.858639	2.89673	-1.47132	2.22657	2.76203	2.65526	2.31376	3.38748		81.9938	84.9316	79.7924	94.472	86.1874	94.7203	104.472	105.766	112.465	74.2141	92.6381	113.166	118.841	116.318	122.333		81.9938	192.586	195.88	191.302	185.787	197.997	188.097	193.45	188.86	177.556	197.933	185.882	197.989	188.793	189.414	197.058
83.5858	4.74817	7.35534	4.15351	1.10433	2.75237	2.1823	3.05049	4.75393	1.56729	2.62425	-0.47977	1.9058	1.4639	2.26347	3.01892	3.864		83.5858	81.3879	75.5931	91.5851	82.5362	90.2104	101.107	103.674	106.527	74.1156	89.9939	109.291	115.601	111.762	119.466		83.5858	183.386	196.744	188.688	184.913	192.851	181.6	190.418	185.308	172.106	192.712	181.984	193.289	184.48	186.585	194.277
85.187	4.08796	4.58595	1.7552	1.62187	2.76269	4.76951	2.95964	4.47227	1.11054	2.89769	1.28217	1.4755	1.44823	2.23983	1.18197	3.45996		85.187	81.2903	75.9211	88.8992	80.359	87.696	95.7128	101.674	104.713	71.4668	86.6132	106.115	114.274	107.654	116.981		85.187	186.27	192.3	183.743	178.631	192.094	177.394	186.119	184.702	167.142	190.489	179.065	186.259	179.808	183.415	191.462
86.791	5.84406	5.61233	4.22567	0.336974	3.46523	4.42235	2.20284	3.66237	1.15791	4.23514	-0.03754	1.35719	2.21374	1.9716	3.22478	3.66327		86.791	80.4571	75.0662	85.2096	77.5254	83.9031	93.7392	97.6977	103.301	66.7255	84.2087	105.1	109.661	105.705	115.945		86.791	179.224	190.379	178.505	175.622	184.96	172.773	182.396	181.117	158.597	189.298	179.09	183.062	176.65	178.227	184.833
88.4006	2.16088	7.09214	3.22537	0.203687	3.2002	2.54596	0.203981	4.11253	2.2567	3.82426	-1.05911	2.59666	1.35602	2.19395	3.49836	3.5254		88.4006	76.1578	72.3398	84.6795	75.3488	81.1552	90.2566	94.5734	98.5917	65.0659	80.7163	100.173	107.414	104.353	109.738		88.4006	176.346	178.991	175.822	172.558	183.43	172.676	179.189	174.87	153.08	184.362	173.021	182.409	173.367	176.391	181.955
89.9918	3.74498	4.39408	2.92661	1.47783	2.53554	1.96251	1.2798	4.54583	0.821744	2.18464	-0.25811	2.72152	2.30496	1.13134	2.60724	3.18383		89.9918	71.802	68.7008	80.4285	74.0512	81.3658	87.2117	91.2232	96.8241	63.738	77.3104	94.4751	105.038	101.579	108.117		89.9918	171.697	181.31	172.12	169.358	180.77	166.332	172.649	170.809	150.377	179.551	169.389	179.203	168.736	171.476	180.462
91.595	4.39283	5.39832	2.65173	2.04775	2.88308	2.7877	0.741316	3.9568	0.177211	2.72527	0.159067	2.05851	1.62518	2.07783	1.27239	1.93362		91.595	69.7284	67.3051	77.0817	71.5336	79.1381	87.3736	86.9812	93.7848	61.7985	76.8596	93.0969	102.443	99.8536	107.037		91.595	167.339	175.666	169.573	168.134	175.486	163.409	169.16	169.819	144.966	176.725	168.892	176.304	163.441	166.886	175.993
93.195	4.57411	4.49688	3.82215	1.17741	2.17089	2.78118	1.8378	3.36885	0.075333	3.36374	-0.26659	1.67844	0.872772	3.25644	2.20832	2.47699		93.195	66.7105	64.168	74.4174	68.4428	75.9004	81.7508	85.4245	88.8094	56.7168	73.692	91.9983	99.5833	98.6977	103.992		93.195	163.396	171.559	164.442	162.414	174.262	158.489	165.073	166.047	140.945	172.781	160.944	173.28	160.74	165.482	169.559
94.797	5.26419	6.86463	2.24642	0.912251	2.85554	2.27745	1.97469	2.64782	0.885449	3.90191	0.802218	2.51408	2.0368	2.43771	3.00112	3.04702		94.797	65.2545	63.1098	70.1217	66.712	72.518	77.9661	84.4195	91.1542	57.6149	72.7044	91.3466	95.9518	94.7933	100.256		94.797	156.737	170.307	160.524	161.081	165.873	158.1	162.482	158.554	135.964	169.49	155.083	167.501	160.844	163.731	167.102
96.3982	4.23525	4.09059	3.20439	1.32326	3.2201	2.57348	1.34047	4.43174	1.38172	4.40848	0.438193	2.51532	1.81745	1.97688	1.93704	4.16487		96.3982	63.3122	62.5001	68.8755	66.2636	71.0462	78.1006	81.015	89.5542	57.611	71.1009	88.7327	95.0515	91.5311	97.0416		96.3982	156.438	163.614	159.855	155.125	162.328	153.292	157.754	155.665	131.066	162.171	151.419	163.716	154.215	157.962	164.16
97.9902	5.39087	5.74348	2.22116	0.540383	2.45061	2.08161	1.25586	4.07853	1.43291	3.87429	-0.59819	2.39391	2.50221	3.0775	2.91176	3.14745		97.9902	62.2485	58.7796	66.9159	63.6125	69.1952	75.8146	78.1229	84.7918	57.0942	68.2007	83.9787	90.4014	88.956	94.231		97.9902	150.74	163.29	157.832	152.864	161.06	148.845	154.242	155.272	125.599	159.261	150.494	162.074	149	153.731	157.011
99.6018	3.14141	6.29138	2.161	1.43553	2.73485	1.72228	2.09269	3.53317	1.39179	2.6995	0.071859	1.83492	3.12625	2.70569	3.45201	4.21954		99.6018	61.2539	56.6743	66.1083	60.0382	66.8907	72.8152	76.4395	82.3727	54.2918	66.6019	82.1215	86.2331	86.6115	91.7689		99.6018	148.372	159.791	149.118	147.132	157.074	145.597	152.357	151.674	121.873	160.336	147.186	157.444	144.097	149.396	154.758
101.193	3.17025	5.13244	2.63075	0.636501	2.8837	1.91317	3.21661	3.36392	-0.0116	4.37777	-0.09608	1.41228	2.82058	4.33559	3.80575	2.22207		101.193	58.9736	56.3344	63.6559	60.5231	66.9679	70.5279	71.829	81.7146	51.1312	65.2623	80.1054	84.8919	84.3442	92.4022		101.193	143.017	153.672	147.99	143.892	152.068	142.614	145.27	149.882	118.997	154.581	141.546	152.989	141.288	146.481	153.594
102.795	4.49789	6.35067	2.83012	0.959763	2.31747	2.08682	1.8432	3.06212	0.390727	4.27677	0.575159	1.62624	1.97904	3.86836	3.24353	2.19583		102.795	57.3969	55.3	60.8897	57.3592	64.9329	67.6173	70.8146	77.9806	49.849	66.4884	75.8614	83.695	81.8187	90.3518		102.795	141.31	149.399	144.555	139.151	146.302	141.806	140.099	142.433	110.773	150.728	139.604	149.713	142.021	144.664	149.045
104.396	5.75858	5.26649	2.73112	0.476698	3.5252	3.16913	0.874272	2.91004	0.983094	3.55736	0.500836	1.37271	1.10478	1.60367	4.21174	4.29594		104.396	56.3054	54.355	60.0615	55.0212	60.3101	65.5111	70.309	73.6026	47.3529	62.6834	75.7472	81.9516	77.9945	86.3126		104.396	135.49	147.264	137.867	138.145	141.814	134.992	137.913	136.677	105.852	148.501	135.683	146.749	138.494	141.387	148.187
105.998	5.11999	5.14879	2.03926	0.614661	2.06203	2.31143	1.82361	4.25131	2.57068	3.45442	-0.8164	0.945014	2.45481	1.32771	2.99803	3.64415		105.998	53.7371	53.0702	59.42	52.8377	56.7943	62.6959	69.4879	73.6321	49.0848	60.7056	74.5891	79.2364	77.7808	84.1873		105.998	132.415	143.493	136.382	130.375	140.568	131.116	133.678	136.621	105.117	144.78	130.739	143.377	133.831	135.782	139.218
107.599	4.55969	5.69169	3.11713	1.48544	2.44943	1.9749	1.50405	4.91687	2.22176	4.17697	-1.30567	1.63145	2.55589	2.44268	2.52559	3.71586		107.599	53.765	51.4644	56.4102	51.3077	57.1927	61.7165	67.055	70.6363	45.0109	58.6315	71.6493	78.7638	75.7833	83.9832		107.599	133.093	141.457	132.731	129.969	136.403	128.752	130.027	130.815	101.486	141.8	124.262	138.889	131.52	134.133	137.786
109.191	4.85323	3.57066	3.03031	0.405371	4.24997	1.60563	0.662062	4.4564	0.584241	5.48192	-0.87826	2.01915	1.05923	1.89382	2.73575	4.82895		109.191	52.8815	50.8483	54.733	51.2507	56.4654	60.5792	64.3333	69.2593	44.0503	58.2893	69.8265	76.994	74.3856	79.3875		109.191	128.552	135.292	131.132	123.593	132.708	124.927	127.884	129.888	97.0287	138.441	121.096	134.82	125.995	131.248	133.811
110.82	5.26213	5.82351	2.77718	0.60714	1.91408	2.19536	1.26911	5.11646	1.23371	4.19551	0.903668	2.615	1.56365	1.62487	3.59595	4.81065		110.82	52.7329	48.9463	53.2013	48.9305	54.3139	58.6371	63.6171	68.4562	43.9858	56.5012	68.9484	74.6586	72.7014	76.9076		110.82	124.249	129.891	126.216	121.517	129.911	121.372	126.419	127.422	90.6693	134.952	121.382	130.352	122.218	128.236	129.123
112.394	4.35472	6.8043	2.44616	0.918414	1.64657	3.58836	1.97057	4.31619	1.34439	3.84127	0.734365	3.01599	2.81676	1.67471	3.31774	3.99116		112.394	52.007	47.5064	52.428	47.6044	52.7867	57.2911	61.8035	66.18	41.4671	54.9479	66.8914	71.6985	69.4173	75.9719		112.394	117.876	128.143	125.238	119.694	124.969	119.099	122.114	124.029	87.2739	130.796	118.89	127.911	120.138	125.716	125.903
113.996	6.07581	5.39941	1.87075	0.074609	1.87882	2.99461	2.49839	3.51313	1.69277	2.76178	0.294554	3.89547	2.56709	2.45486	3.62785	3.76446		113.996	49.9944	48.6674	50.864	46.4177	52.7281	56.1709	60.5574	64.029	41.7512	55.6138	64.6554	70.3286	69.5461	72.3523		113.996	115.602	124.77	118.925	116.14	120.314	116.321	119.73	121.573	86.752	126.594	114.191	125.982	115.196	120.43	124.998
115.597	4.30013	4.55792	2.69851	1.81701	3.68058	3.04123	0.054817	3.4501	1.6845	2.45766	-0.34221	3.50599	1.77864	2.44863	3.21284	3.36467		115.597	48.1387	48.4204	48.9598	44.6265	51.071	54.8749	57.9606	63.5614	40.9528	54.2855	63.2684	69.5515	67.372	72.5124		115.597	112.437	121.948	117.789	116.14	116.896	113.812	115.576	117.055	82.2359	123.862	109.953	123.666	110.904	116.86	118.218
117.2	3.83562	4.90203	2.78051	0.394052	4.29948	1.89212	2.01229	4.10394	2.30956	3.5202	-0.93021	1.67924	1.35318	0.822223	3.2703	3.30928		117.2	46.3871	46.3192	48.3908	44.9573	48.1477	52.6566	54.6617	62.1631	39.4816	53.2048	60.6796	69.5467	65.776	71.8668		117.2	108.992	120.758	113.149	112.639	116.318	110.035	110.867	114.477	77.8215	121.359	107.838	119.145	109.1	115.299	117.51
118.801	5.13338	5.09364	1.74824	0.194325	2.79198	2.3599	2.54187	3.66101	2.79705	4.08678	-0.47637	2.15053	2.13079	1.01327	4.70495	4.63888		118.801	45.846	43.8162	47.2328	44.2783	47.6981	52.3822	54.4941	58.6282	38.3099	50.9301	58.9809	65.0825	63.7296	68.316		118.801	105.956	114.088	108.87	112.149	112.22	108.801	107.072	112.956	75.0161	119.188	106.178	114.81	106.265	111.359	115.112
120.392	3.85004	7.15423	2.10397	0.5694	3.70495	2.53544	1.65269	2.60988	1.89707	3.52846	-0.10392	2.43536	1.40461	1.13966	3.74107	3.6476		120.392	46.315	43.2513	46.9835	43.0185	47.1624	49.774	52.8468	58.3372	37.7507	50.6635	59.7649	63.4403	62.805	66.1898		120.392	104.217	113.446	109.015	108.519	107.808	104.856	104.514	108.912	73.7379	117.767	102.704	113.153	102.969	108.407	111.634
122.005	3.75734	4.23961	3.68836	-0.3028	2.75069	2.23927	2.87225	4.0172	0.883248	3.25554	-0.03566	2.17933	1.57698	1.5636	3.59239	3.30989		122.005	45.5982	42.7501	44.7925	42.4037	45.5447	48.8099	52.0391	57.3238	37.7215	48.2971	57.5433	63.0521	60.062	64.8951		122.005	101.867	110.372	104.175	104.78	109.659	101.151	103.99	106.564	70.5028	111.47	99.3409	108.903	98.3734	105.498	108.427
123.595	5.25389	6.28577	4.31493	0.169277	1.97146	1.46612	1.16006	4.30769	1.58539	4.06485	0.72262	2.89505	3.14741	2.0983	3.63037	4.19632		123.595	43.6556	40.1708	44.1038	40.7455	44.3468	48.9999	51.4482	53.4856	36.825	48.6774	56.1058	59.4853	59.093	65.173		123.595	98.3703	105.763	102.917	99.1588	104.112	100.854	99.8588	103.972	66.07	107.947	95.6837	107.347	97.9921	102.723	103.872
125.197	4.61737	5.42811	3.30976	1.1161	4.40372	1.28564	1.94234	3.59952	0.856129	3.33223	1.39223	2.6873	2.79508	2.51433	3.94701	4.39532		125.197	42.3988	40.4422	42.5564	40.4371	43.1617	46.5979	50.4924	54.342	37.2612	47.7383	54.7358	57.0269	60.3268	63.4699		125.197	94.0388	103.343	96.6393	96.0018	101.15	96.7332	94.6928	102.945	63.8946	104.487	91.4473	108.115	93.9566	99.4203	102.654
126.798	5.53198	4.5038	1.9251	1.74666	3.86959	1.52064	2.85161	3.43871	0.635864	2.33528	0.496555	1.53952	2.1546	1.22984	3.62531	3.72822		126.798	41.2972	39.779	41.6813	38.4636	42.1292	46.0975	49.4713	52.6268	36.8259	45.4589	52.0241	56.2292	59.0369	60.0574		126.798	90.9539	101.147	96.4225	93.2417	97.431	93.5374	95.0303	97.06	60.1356	102.444	90.7465	102.928	88.297	98.5126	99.3843
128.401	5.28479	6.18701	2.87826	0.795652	4.74898	2.34182	3.23315	3.76671	1.29246	3.19962	0.388245	1.0101	2.07089	1.75263	2.60406	2.92213		128.401	40.8406	39.3055	39.1772	37.4782	41.4528	44.8002	48.0982	50.2507	36.8588	44.3073	51.6706	55.6716	55.8741	57.9968		128.401	87.8763	96.5155	93.3676	91.3251	94.2979	92.0554	92.9861	93.5665	56.637	102.395	88.9293	99.2729	87.7041	97.0211	97.6224
130.001	4.97271	7.71395	2.67452	1.67119	2.10575	3.53158	1.89699	4.9433	1.07041	3.40903	-0.33676	2.14474	1.13297	1.41109	2.51271	4.50545		130.001	40.7908	38.5213	38.3593	37.4422	37.9452	42.47	47.082	50.309	31.741	45.7124	50.8055	54.0241	55.4159	59.1219		130.001	88.714	94.6428	89.422	89.8188	91.6711	88.9884	91.2148	92.6459	54.2926	100.448	85.9078	98.6038	87.4564	91.5954	92.898
131.593	5.9347	5.38232	1.30805	0.314329	3.24248	1.96233	2.49407	4.69017	1.57246	3.37885	-0.8945	2.51425	3.1371	1.93583	2.55833	3.81062		131.593	38.941	37.1171	38.655	35.2662	36.8121	40.8523	46.0232	49.9971	33.9611	46.2882	49.5774	54.1418	53.2043	58.8357		131.593	84.272	90.3947	87.9686	88.4107	89.8513	86.2843	88.013	90.767	51.0642	96.5202	85.3015	94.3174	84.7587	89.4154	89.1682
133.307	6.66289	5.77067	2.35966	-0.13934	3.093	1.53777	2.75738	3.75222	1.31682	3.7044	-0.32455	2.04243	2.29691	1.86715	5.87238	3.48346		133.307	38.3287	37.4743	36.8285	34.6098	36.1798	39.2748	45.8356	48.669	34.7767	43.953	48.9753	52.6273	52.197	56.4734		133.307	83.6494	91.9176	85.9949	83.8462	89.3717	85.3577	85.8343	90.35	50.311	92.6097	82.5141	91.2074	82.1715	87.1442	87.3793
134.806	4.70697	5.02245	1.88357	1.20534	4.04468	2.84105	3.42552	4.70421	0.852907	2.72466	-0.70731	0.883236	1.61185	2.37164	4.92991	3.3807		134.806	38.0393	36.3359	36.3416	34.5686	37.0027	40.3779	44.5577	47.6123	33.1815	43.5778	48.3352	52.3113	51.313	53.869		134.806	80.085	86.5238	83.0747	81.8431	86.0294	83.2734	81.6949	87.4235	48.5777	89.7507	79.9137	87.2405	78.2013	85.2108	86.6317
136.481	6.45175	6.03714	2.83568	1.94122	4.0665	3.21487	3.32073	4.32492	0.813675	2.63447	-0.33514	0.937971	1.75455	2.16547	3.78709	3.93156		136.481	37.3293	33.1441	35.7623	32.3717	36.3438	39.8957	42.2729	46.8031	31.1658	43.0632	47.5846	51.8941	50.3252	51.6101		136.481	76.6917	84.216	81.4761	79.378	82.9874	81.123	80.159	84.2947	46.6672	88.563	78.3799	86.0178	75.7604	82.2141	82.4641
138	4.93254	5.91356	2.11419	1.0881	3.50279	5.14272	1.76536	3.75668	1.42294	3.29086	1.03445	1.60844	1.26533	1.36628	4.08697	3.08166		138	36.0643	33.0436	33.9209	30.5979	33.9709	36.9161	41.7407	47.552	30.8947	42.2688	46.273	50.3779	48.5503	52.5435		138	74.7839	83.6187	77.084	78.5704	81.0287	79.9451	79.3594	82.654	46.1523	87.6783	76.3002	85.7299	74.8914	82.2479	79.1921
139.67	5.22505	6.87397	2.16186	-0.32292	2.09806	2.56599	0.994873	5.1151	0.707686	4.26904	1.85778	2.03728	2.30906	1.98937	2.57054	3.72036		139.67	35.3842	33.8585	33.8715	31.876	34.1098	36.7143	41.1371	46.3912	30.2002	41.5987	44.8285	49.599	47.8123	52.0374		139.67	75.3841	81.0733	75.5725	74.4456	78.2243	78.3989	77.1654	80.4761	42.8783	83.1506	73.3478	82.4609	70.8407	77.6066	76.6278
141.203	5.03553	6.28467	2.5623	1.26977	2.23555	2.26313	4.34086	3.72761	1.44074	4.66027	0.116662	2.05186	1.12841	3.09197	0.040519	2.76758		141.203	33.2695	30.9822	30.824	29.3476	32.7429	36.8977	37.0305	41.3329	29.5889	40.7215	44.3239	46.3755	45.0993	49.4311		141.203	72.3986	77.4871	73.1527	72.728	76.2594	76.0142	74.8562	76.2942	39.8093	80.8561	70.3681	79.2223	69.3424	73.4782	75.5405
142.853	0.971264	4.12147	1.46317	-0.11131	1.41	1.45613	3.41387	1.70238	2.21046	4.45456	0.123694	2.77387	-0.44659	1.62765	7.92366	8.29128		142.853	37.9356	33.0393	38.8311	36.3453	32.816	36.8193	36.3203	40.4071	30.5918	41.2421	42.097	43.7206	42.9901	46.9163		142.853	64.3073	72.3887	70.9733	68.3381	71.0683	70.6359	72.672	72.8576	41.0256	80.8296	67.9415	77.3245	69.6932	71.8491	80.4258
144.408	4.95623	7.04389	3.8122	3.0246	3.87432	5.41185	3.91651	6.12097	4.87607	4.84454	2.81145	4.95853	3.85433	4.67795	55.6655	56.44		144.408	46.4863	39.1574	77.5279	74.7322	36.7045	37.9162	40.4017	41.8632	39.956	46.9625	47.5112	47.1078	46.843	50.8272		144.408	66.6571	71.1162	69.3981	69.2309	72.1001	69.327	70.5274	73.0927	42.4188	78.4938	67.3321	75.6094	69.5262	70.1807	141.362
146.039	5.48048	8.59991	6.18183	4.54815	5.6927	8.70061	7.52881	7.55386	5.78907	6.3174	4.56375	6.24913	7.24073	7.03899	126.745	133.008		146.039	45.6544	40.3285	128.194	117.589	37.7535	36.5662	40.4605	42.0795	40.7206	46.6373	49.4011	48.7925	53.9927	58.1762		146.039	63.3211	65.8287	64.8264	63.8178	67.8	63.1972	66.0382	68.233	38.8469	71.5208	61.4583	69.173	63.4406	62.6312	240.209
147.6	5.65455	9.98681	8.32805	6.64101	8.65286	9.42174	9.03912	8.00099	6.8785	8.39766	6.07612	6.7415	8.49119	7.51254	176.428	190.429		147.6	39.0373	36.9162	164.492	146.568	34.4525	34.0477	35.6004	38.3076	39.8907	44.6923	59.4223	57.8824	67.5267	75.4274		147.6	55.4265	60.2687	56.4525	54.3944	57.3841	55.7979	57.4579	59.0331	34.2306	64.4079	54.2382	61.6367	53.0448	54.8768	304.228
149.225	5.38882	9.077	9.07541	7.0554	9.4543	11.2015	10.1562	9.34021	7.63133	8.85967	6.91772	8.34042	11.0302	7.66998	210.667	232.978		149.225	35.4654	32.6683	194.265	171.43	29.8974	29.1042	31.7176	32.8054	47.2651	49.8025	84.5592	80.4547	93.2444	104.966		149.225	48.3115	52.2129	49.8439	48.3657	52.2329	51.3458	50.4156	49.7876	32.5881	57.8297	48.9951	56.7344	48.2552	51.3115	345.243
150.803	6.14378	9.96973	8.85464	6.38388	10.6068	10.5524	9.29828	10.1768	7.25299	9.51879	6.54419	8.21702	10.8726	8.52936	235.736	260.674		150.803	34.4607	28.0726	219.962	194.929	27.384	24.2641	27.7095	31.3787	66.6325	68.1185	119.424	114.345	126.076	137.526		150.803	45.5421	45.823	44.4537	43.2253	47.8355	45.6254	45.6365	44.7614	30.7415	50.7667	46.3567	52.1586	45.4163	49.5615	373.313
152.474	6.27356	10.4814	9.08874	8.08182	9.3737	11.4919	9.20669	8.97808	7.16669	10.3155	7.82792	7.57946	10.2753	9.3842	260.629	285.736		152.474	32.5987	25.7409	240.798	213.005	26.5421	23.6184	26.6125	29.0966	93.8235	96.7627	154.3	149.303	159.113	174.838		152.474	39.8861	43.7601	40.0843	39.6821	43.6231	41.2619	40.9771	43.6653	30.3823	47.0868	43.4689	47.109	42.0859	45.5774	384.969
153.996	5.04892	9.89724	11.0544	8.04763	12.1047	12.529	9.20841	9.64039	9.15839	10.7363	9.76911	7.82485	11.8286	9.59221	272.229	300.909		153.996	28.982	25.3842	259.329	226.781	25.7823	24.9297	30.0366	29.8563	120.922	126.469	180.299	176.922	190.619	203.309		153.996	36.3876	37.5786	35.8591	38.9779	40.5798	37.8484	37.0099	39.494	28.9694	45.8333	39.5436	45.0024	38.7074	42.0922	397.32
155.699	7.70419	10.3898	9.4517	7.83041	9.6345	12.2429	9.12275	10.6658	7.70685	10.936	9.33581	8.27495	10.8061	10.4707	283.795	313.298		155.699	25.8508	24.705	273.042	240.848	23.4616	24.6958	34.0805	35.2556	141.016	151.275	199.218	202.172	211.223	216.574		155.699	34.0014	35.9828	35.2859	35.6177	39.0694	35.9846	35.9209	38.2295	28.1273	44.843	35.1906	40.715	36.7885	39.8808	414.378
157.279	5.88629	11.4264	9.20373	6.01522	10.1019	12.446	8.95604	12.2071	7.26653	10.4165	10.436	8.34342	12.6524	10.3459	291.376	324.891		157.279	25.0307	23.3981	284.655	253.692	23.5646	22.5692	40.5705	42.1701	155.842	170.207	206.44	217.629	217.063	221.778		157.279	32.623	36.6775	35.7383	35.2151	36.5237	34.9284	35.8405	38.2367	28.0777	41.8356	33.7405	39.8019	35.3751	37.7914	413.954
158.891	5.80389	8.1584	9.66655	6.09924	9.81612	14.7043	8.67531	9.77664	6.90643	10.3943	11.3145	8.8136	12.696	8.93595	300.112	334.978		158.891	26.5392	24.0333	293.156	261.398	24.8158	23.3276	49.7497	51.3582	163.039	180.207	206.615	218.12	218.106	222.038		158.891	31.2337	33.1244	31.7106	32.6102	36.2328	34.4962	34.2946	35.1257	28.6529	40.1308	33.8843	41.0914	35.1465	36.5497	423.157
160.483	7.36018	10.7729	7.27075	7.08026	10.3242	12.9848	8.87216	9.8962	5.67718	10.2104	10.6001	9.95291	11.0256	8.44432	309.587	343.642		160.483	25.658	22.9239	298.755	270.427	25.0351	25.2755	62.6957	61.6386	164.409	179.749	203.497	216.972	218.802	218.331		160.483	29.1854	31.1565	34.3037	32.1811	36.0925	34.5853	32.7996	34.7203	29.1594	41.4172	32.7255	39.6628	34.949	35.545	428.207
162.085	4.76568	10.7112	8.45402	5.01718	9.19991	12.7927	9.91626	9.66817	7.31803	9.95449	10.5899	9.2158	13.1624	7.72231	314.207	346.327		162.085	27.0608	22.5337	306.201	275.832	22.8719	25.6421	74.8003	73.2807	159.906	179.138	201.186	213.597	214.269	213.056		162.085	31.2447	32.9528	33.6818	33.1591	34.901	32.5063	33.8166	34.8718	29.2849	41.7888	32.5885	37.7854	34.2713	34.1649	432.427
163.685	4.80585	11.0779	8.59747	6.06753	9.03753	12.6918	8.62668	9.0214	7.77055	9.26129	9.51373	8.74616	12.2837	7.79372	323.364	349.371		163.685	26.8905	23.5257	311.926	282.141	24.2249	27.344	86.101	84.6018	157.466	173.564	197.273	209.648	208.719	209.061		163.685	29.8064	31.4042	31.4711	33.0855	35.3621	32.1497	34.0544	35.4879	30.7798	39.565	31.9677	37.462	34.4005	35.2005	434.659
165.288	4.42888	9.77028	7.33998	5.22725	10.7026	13.5032	8.94965	9.88058	6.21791	7.96845	8.41501	8.78814	11.0391	7.72777	327.485	355.369		165.288	26.0791	26.163	317.56	288.954	25.3355	28.8538	96.9723	94.0995	157.159	170.791	192.305	205.963	205.896	208.859		165.288	28.7518	31.7108	32.2909	32.6933	39.1342	34.9803	35.136	35.815	29.6936	37.4001	32.3943	37.7163	31.5981	32.7453	436.909
166.889	4.73581	8.78081	5.73965	5.71602	9.85205	12.0783	6.90846	10.8812	5.70683	8.7509	9.36504	8.41911	10.4738	6.91102	327.272	359.371		166.889	25.7599	27.591	320.25	292.858	27.14	28.0967	104.892	106.787	153.959	168.48	193.897	204.938	204.9	203.581		166.889	28.0762	30.8416	30.439	31.238	37.1321	32.9798	33.662	35.804	29.1033	38.9604	33.3671	37.7853	32.6275	33.8885	446.107
168.48	5.44031	9.81767	6.69548	4.88232	9.76774	10.783	7.14105	10.0404	6.29859	8.74723	8.46838	9.14175	10.5354	7.56438	331.959	363.942		168.48	25.9432	26.1193	325.099	299.353	27.4304	26.4935	112.791	115.464	151.166	167.198	191.91	202.746	200.847	201.047		168.48	25.7228	30.6013	30.4951	32.0782	35.7534	33.7194	32.859	34.9547	31.5863	38.2675	32.3923	37.2372	32.1664	34.3738	444.013
170.093	4.62869	9.48137	5.27025	5.8674	8.32138	10.9069	6.29717	7.69725	6.65753	9.03081	6.7201	8.24194	10.6706	6.70195	337.773	365.347		170.093	26.5774	25.0269	329.602	300.302	28.3272	27.3229	121	122.036	149.242	165.249	189.553	201.75	201.902	203.326		170.093	29.1405	30.3976	30.0787	31.5528	35.2567	32.1848	33.0045	35.667	30.7645	37.6861	31.8945	36.5318	30.6371	33.305	444.758
171.705	6.70718	9.78638	5.24579	4.72407	9.84053	10.5716	7.16437	5.84342	5.86648	8.2801	7.22338	7.42333	10.6389	5.13504	337.245	366.328		171.705	27.7435	24.9676	335.548	301.166	29.509	28.0441	128.514	130.536	152.503	162.937	189.577	201.046	203.857	202.055		171.705	28.8266	28.8025	30.8291	30.791	35.6517	33.0836	34.1615	36.0125	30.3237	38.9361	31.7962	37.09	31.189	31.0394	453.289
173.285	6.33845	9.66504	6.15526	4.96771	9.6548	12.2471	7.56743	6.75865	5.51748	7.34084	5.28179	7.61445	9.67848	7.02661	336.526	367.27		173.285	26.9374	26.126	339.288	308.197	28.7966	28.7666	133.217	136.035	150.801	161.963	191.669	198.604	201.509	202.951		173.285	29.9075	29.0496	30.5553	31.1031	34.7845	34.6226	33.6575	36.0227	30.5044	38.8205	30.5851	36.4265	32.5385	30.1274	456.702
174.886	6.67731	10.1036	5.36039	4.96127	7.58179	10.9936	5.80838	8.2792	6.09812	7.9544	5.68897	7.20648	9.74431	5.69995	340.995	373.79		174.886	26.1376	26.0852	338.57	313.322	29.5658	29.8011	138.077	140.435	151.07	163.557	189.599	198.081	201.791	202.894		174.886	27.1876	28.8565	32.0842	30.5627	33.4905	31.9102	34.0189	34.9094	29.8169	38.4619	31.1171	35.4036	30.9577	33.2347	456.573
176.501	5.19209	9.03252	6.26534	3.41201	7.82862	9.12898	6.56353	9.5845	7.02102	8.3916	7.55388	6.9098	8.87105	5.22665	344.045	374.042		176.501	26.3483	26.1981	342.449	314.99	30.803	30.7434	140.922	142.904	150.232	165.981	190.28	197.558	202.422	202.906		176.501	28.5943	32.0252	28.0621	31.8759	35.5476	32.6138	32.8982	33.6688	28.7425	38.7154	31.3379	36.2661	30.8107	31.7574	458.328
178.11	6.0583	8.45282	5.30881	4.34923	7.4818	11.0566	6.13511	8.64627	7.40492	8.28787	5.66824	7.60612	8.73805	7.39602	345.649	375.701		178.11	27.3825	26.8115	347.632	315.591	29.3981	30.638	141.584	145.38	149.591	166.694	191.176	198.099	202.387	201.746		178.11	26.7624	29.8473	29.4216	28.5451	35.265	31.8362	31.9061	34.2629	29.1462	37.3052	31.6111	36.0555	31.6866	29.5171	459.551
179.701	4.61325	8.32502	4.6279	4.67264	8.97625	7.47476	6.6222	6.93322	6.13626	7.14528	3.94496	7.15712	7.57602	5.71026	347.524	376.359		179.701	27.8342	25.7462	348.171	319.371	29.9941	30.7313	143.95	147.903	149.882	165.861	188.792	202.166	201.657	204.005		179.701	27.9925	30.3342	29.3612	31.3459	33.2688	31.3819	32.3053	35.1099	29.6851	37.504	31.7852	35.5905	29.8826	29.9224	458.527
181.321	6.14378	8.15747	5.68386	3.84431	7.63765	8.30792	6.26384	6.51643	4.64154	7.74947	4.47272	5.9401	7.9014	4.97042	347.759	373.582		181.321	27.5298	24.8365	349.763	323.066	28.5379	31.2071	147.414	147.651	152.214	165.043	183.965	201.603	200.628	202.47		181.321	26.5438	30.7186	27.8154	30.8101	34.5389	32.2567	32.0781	33.3414	29.3055	37.0527	30.8612	35.7722	30.4968	28.7281	458.817
182.894	5.65867	7.91701	5.75943	3.39429	8.4522	10.2278	5.81194	6.80945	5.08116	7.67117	6.03204	6.49542	7.38054	5.15455	346.763	373.654		182.894	26.3586	25.5733	351.627	323.341	28.1616	32.954	147.827	148.239	152.312	167.595	184.066	199.722	198.55	199.319		182.894	27.4066	29.0856	28.9092	27.3364	34.5383	32.6719	32.6127	32.1005	29.5866	35.5365	30.0674	34.0418	28.4606	28.638	456.567
184.507	5.80595	9.09605	5.04886	3.99859	6.34446	8.40139	6.7358	7.73207	5.41514	6.7668	5.29589	6.06202	7.0042	5.61953	348.289	376.47		184.507	26.8133	25.7748	352.571	322.863	30.6162	33.6984	145.973	149.674	148.148	166.935	185.747	196.579	200.218	197.039		184.507	28.2672	26.3153	29.3327	29.0123	33.775	32.6739	31.2075	32.4464	30.0184	35.2626	30.2306	34.3825	28.6961	28.7728	461.742
186.108	7.59605	7.47036	6.0029	4.30113	5.94266	7.99836	5.81391	8.24586	5.0517	8.52069	5.45022	5.08586	7.0571	5.5133	349.688	378.601		186.108	27.6165	25.0407	355.057	325.764	31.2167	32.403	147.164	150.654	147.828	166.548	184.824	194.827	200.284	196.578		186.108	26.8372	28.2289	26.5058	29.4388	32.6652	31.2093	29.5393	31.3726	30.69	34.9101	29.4949	33.5558	27.9516	28.2884	461.312
187.717	6.01298	9.94224	5.59951	3.46645	7.3841	9.09231	4.81621	6.79219	5.60576	8.0044	5.60994	4.93576	5.63147	5.27662	346.736	378.534		187.717	26.3943	24.0941	355.142	325.817	29.188	32.201	148.548	150.479	148.364	164.221	183.727	196.179	197.452	195.738		187.717	26.403	26.7775	27.0623	28.5927	31.6345	30.6049	31.0231	31.9917	31.071	36.5099	28.3994	32.2559	27.641	28.244	457.912
189.311	6.71336	10.7331	5.32024	4.84836	7.40172	8.15016	4.89311	7.30958	5.68382	6.6015	2.66904	5.94003	6.15368	4.78859	346.641	378.07		189.311	25.0694	24.5146	352.755	324.952	28.7684	32.6349	149.925	150.001	146.64	163.026	183.335	194.947	195.66	196.114		189.311	25.8803	29.4911	26.869	28.2391	32.2721	30.5628	30.6481	33.2155	28.8812	36.3208	28.778	32.8599	27.513	27.0819	456.214
190.902	4.79452	9.4161	5.71975	3.68471	6.72333	8.30987	5.25738	7.84382	5.45347	6.96511	3.58369	6.7728	5.55627	4.38178	345.832	377.697		190.902	23.7109	23.7385	352.978	328.817	29.6697	32.0495	151.988	150.85	146.877	163.171	181.3	192.599	193.528	196.807		190.902	25.7271	27.3092	25.6837	28.591	32.2336	30.8445	29.5872	32.5382	28.438	37.7434	28.9915	32.821	28.7172	26.4701	455.704
192.505	5.78432	9.13639	4.1677	3.8204	8.25961	7.86346	5.82285	6.47064	5.76112	7.22443	4.63454	6.175	5.114	4.8942	347.054	376.898		192.505	23.9167	24.0327	356.585	330.871	29.3436	32.4688	151.81	153.074	147.651	163.008	185.726	193.726	192.215	193.319		192.505	25.409	25.8395	26.1011	27.433	32.631	29.2076	29.6752	30.9281	28.4184	36.6208	29.2289	33.2777	28.6134	27.1761	456.263
194.123	5.17561	8.9164	4.05739	4.65782	7.89445	9.24385	5.50182	5.23685	5.52514	6.19148	2.74845	5.25506	6.3422	4.77681	349.65	377.13		194.123	25.2195	23.6635	357.012	330.255	29.3808	31.9629	151.928	153.123	148.08	164.795	181.914	191.929	193.759	195.724		194.123	26.0917	25.5116	25.5616	28.1019	31.1926	30.0562	29.1326	31.1231	27.6749	33.3366	27.3444	31.9246	26.9322	27.5178	452.237
195.708	7.13153	8.42363	5.40217	2.76703	6.92586	8.91131	4.87942	5.3273	4.14959	4.85053	1.71278	5.43948	5.10485	5.03247	347.741	378.764		195.708	24.7254	22.2293	358.155	330.682	28.6193	31.0431	149.745	153.194	146.775	163.99	180.477	191.336	195.661	194.708		195.708	23.6744	24.9991	23.347	29.9449	29.9162	31.0062	27.6862	31.3126	28.1653	33.6479	26.9394	31.9485	26.677	27.5213	450.437
197.309	8.01318	9.66802	4.56294	4.12871	6.17364	8.81654	4.37845	6.89934	4.39956	4.93705	3.34012	5.52948	5.03094	4.58908	348.697	376.446		197.309	22.1681	21.6284	354.712	333.554	28.2828	31.7328	148.717	153.569	146.922	161.463	180.362	191.969	191.881	190.415		197.309	24.5338	25.7852	25.4508	27.2625	28.8384	29.8499	27.7649	29.6608	28.7402	34.1117	28.0378	32.0026	27.4059	27.3677	444.579
b
HEK293 / β2AR																			HEK-∆Gs / β2AR															HEK293 + FR / β2AR
Iso (log M)	CCh			ATP							solvent				solvent-A23187	ATP-A23187	CCh- A23187		Iso(logM)	ATP			solvent			CCh				solvent-A23187	ATP-A23187	CCh- A23187		Iso (log M)	ATP			CCh			solvent				solvent-A23187	ATP-A23187	CCh- A23187
-∞	8.08347	6.25	5.9	0	0	0	0	0	0	0	1.998e-15	1.499e-15	9.992e-16		420.7	368.5	357.1		-∞	0	9.992e-15	4.996e-16	4.996e-16	4.996e-16	0	1.51e-14	2.848e-14	1.51e-14		482.3	485.9	207		-∞	9.992e-16	0	4.996e-16	9.992e-16	4.996e-16	4.996e-16	4.996e-16	4.996e-16	9.021e-16		477.7	470.3	468.1
-11		18.5	6.2								-0.9684	6.553	1.6		356.6	324.1	249.4		-11	12.34	3.301	3.045	11.07	1.923	3.791	10.34	18.64	25.34		529.1	436.8	203.3		-11	3.396	3.073	2.595	0.7644	3.156	2.837	2.855	4.264	1.98		427.7	432.3	428.5
-10	21.1694	37.5	42	28.47	29.3	25.97	45.34	-0.1795	8.11	-1.516	-3.127	5.279	-0.4789		449.5	284.7	256		-10	12.91	6.826	5.683	7.237	-0.414	4.23	7.034	24.53	38.24		435	411.8	228.3		-10	0.1644	4.083	1.846	0.8378	2.198	1.24	1.394	3.193	-0.1879		477.7	467.2	469.6
-9	166.955	128.25	111	160.5	109	111	141.4	117.3	129.2	120.6	-3.659	5.212	-1.359			272.5			-9	9.443	6.442	6.369	6.769	0.4195	4.634	5.55	14.44	15.95						-9	0.3061	0.59	3.179	1.593	3.099	3.341	0.1394	2.459	0.06981
-8	188.009	181	165	224.2	163.5	178.9	193.5	157.4	147.8	141.7	-2.307	7.393	5.529			339.2			-8	8.909	7.2	7.833	6.703	-0.8857	4.244	8.363	10.77	29.87						-8	-0.1163	1.096	1.298	0.5504	3.566	1.888	-1.13	2.363	-0.3155
-7	197.43	234	193	232.5	196.6	196.9	209.8	180.5	187.8	174.1	4.413	6.678	6.845			322.2			-7	10.56	6.653	9.35	7.151	0.5829	5.484	8.366	22.03	17.96						-7	1.561	2.981	2.483	-0.4187	3.132	3.814	2.096	2.671	-0.635
-6	276.37	242.75	199	248.5	221.1	215.1	240.1	204.1	195.2	208.1	3.04	3.835	9.399			329.9			-6	14.16	5.108	9.856	13.53	0.4384	4.146	12.18	15.29	18.26						-6	2.174	2.419	2.212	0.9934	2.634	1.623	2.857	4.397	0.4146
c
HEK293 + PTX / EP2/EP4															HEK-∆Gs + PTX / EP2/EP4															HEK293 + PTX + FR / EP2/EP4
PGE1 (logM)	solvent			ATP			CCh				solvent-A23187	ATP-A23187	CCh- A23187		PGE1 (logM)	solvent			CCh			ATP				solvent-A23187	ATP-A23187	CCh- A23187		PGE1 (logM)	solvent			CCh			ATP				solvent-A23187	ATP-A23187	CCh- A23187
-∞	0	0	0	0	9.992e-16	0	0	0	0		324.6	326	266.5		-∞	9.992e-16	8.986e-16	0	0	0	0	0	0	0		563.1	509.5	211.5		-∞	9.992e-16	4.996e-16	9.992e-16	9.992e-16	9.992e-16	9.992e-16	4.996e-16	9.992e-16	7.008e-16		461.9	392.2	406.6
-10	4.7	1.85	2.65	0.5	6	-1.65	9	7	7		387.4	379	300.5		-10	1.9	0.55	4.1	30	5.5	0.5	7	5.5	0.5		459.9	405	405		-10	0.85	-0.5	0.85	0.15	0.7	0.25	2.15	1.5	-1.95		396.5	458.5	383.9
-9	-4.8	1.1	1	37	56	30.5	57	33	38		381.8	343.5	293		-9	2.05	-0.75	0.3	-0.5	7.5	6.5	8.5	7.5	6.5		430.7	461	461		-9	1.4	-0.7	-1	0.3	1.05	-2.75	2.45	-0.45	-0.35		392	388.5	457.8
-8	-4.9	-1.05	-1.35	133.5	138.5	114.5	138.5	128	113						-8	1.95	-0.6	1.7	14	12	6	15.5	12	6						-8	-2.25	-1.5	-2.55	1.4	0	-1.65	1.15	-1.75	-1.45
-7	-6.45	0.2	-2.45	177.5	175.8	150.5	185.5	185.5	165.5						-7	0.9	-0.55	1.15	5.5	14.5	11.5	17.5	14.5	11.5						-7	-0.15	-1.8	-1.8	1.9	-0.25	-2.65	2.3	-3.75	0
-6	-7.55	0	0.65	191.5	193.4	156	203	190	183.5						-6	0.2	-2	2.05	26.5	18	11.5	14.5	18	11.5						-6	-0.85	-2.95	-2.75	2.55	-0.65	-1.75	-0.45	-3.4	-3.15
-5	-6.3	1.2	1.65	189	194.9	169.5	185	179.5	192.5						-5	2.3	2.05	3.65	30.5	16	9.5	12	16	9.5						-5	-0.9	-2.35	-2.1	3.2	-1.45	-2.15	-0.2	-0.85	-1.35
d
HEK293 + PTX / A2															HEK-∆Gs + PTX / A2															HEK293 + PTX + FR / A2
NECA (logM)	solvent			ATP			CCh				solvent-A23187	ATP-A23187	CCh- A23187		NECA (logM)	solvent			ATP			CCh				solvent-A23187	ATP-A23187	CCh- A23187		NECA (logM)	solvent			ATP			CCh				solvent-A23187	ATP-A23187	CCh- A23187
-∞	0	0	0	0	9.992e-16	0	0	0	0		300.3	358	317.5		-∞	0	9.992e-16	0	0	0	0	0	0	0		460.8	372	148		-∞	9.992e-16	7.008e-16	4.476e-16	9.992e-16	7.008e-16	4.996e-16	4.996e-16	9.992e-16	4.996e-16		443	451.3	371
-8	5.3	1.4	0.5	-1.5	7.65	2.5	14	18.5	3.5		328.6	325	265		-8	5.5	2.8	2.9	-1.5	-12	17	-1	-2.5	32.5		533.3	436.5	183		-8	3.1	0.1	1	1.35	3.5	-0.85	1.4	1.75	2.25		350	323.5	339
-7	6.05	-0.15	1.8	15	50.5	17	32.5	61	28.5		362.5	331	321.5		-7	2	1.3	0.35	0	-6	17.5	21.5	-6	18		377	435.5	220.5		-7	0.75	-1.3	3.55	0.6	1.3	0	1.5	0.95	0.75		440.5	393.5	488.5
-6	5.45	-2.95	0.35	120.5	146.5	102.5	113	140	98						-6	2	1.85	1.8	9.5	-6.5	14	-12	-1	28						-6	1.55	-1.15	-2.4	-0.5	-0.8	-0.65	0.4	-0.2	-0.15
-5.5	5.55	-2.65	1.9	129	158.2	127	135	153	98.5						-5.5	1.35	0.3	3.35	16.5	1	20.5	1.5	27.5	29.5						-5.5	-0.65	-0.95	-1.4	0.1	-1.7	0.35	1.4	0.65	-0.65
-5	7.85	-2.55	0.85	142	160.2	125.5	150	151	116						-5	6.05	1	1.75	12.5	4.5	21.5	5	24	18.5						-5	4.1	-1.75	-3.05	2	-0.6	0.65	0.5	1.85	2.6
-4.5	11.75	0.15	7.5	156	160.5	137.5	144.5	156.5	113						-4.5	10.45	1.8	-0.15	7.5	2	20	3.5	23.5	20						-4.5	3.95	-1.65	0.5	3.05	-0.4	0	0	0.85	4.25
[truncated: 18 more columns]

## Sheet: Figure 2
a (i)																				a(ii)																				a(iii)
time (s)	buffer			Iso -9			Iso -8			Iso -7			Iso -6			A23187				time (s)	buffer			Iso -9			Iso -8			Iso -7			Iso -6			A23187				time (s)	buffer			Iso -9			Iso -8
3.2784	3.6	4.8	4.2	6.1	4.8	7.7	4.4	7.7	7.4	6.7	7.7	5.3	6.8	5.8	5.6	4.7	7.3	5.1		3.2784	11	9.9	5.2	6	9.7	8.4	8.7	8.8	8.1	12	9.4	8.8	9	10	9.2	5.4	5.2	8.1		3.2784	11	9.9	5.2	6	9.7	8.4	8.7	8.8	8.1
4.8696	4.7	5.2	5.4	6.5	5.1	6.8	4	6.5	6.4	6.6	7.5	5.3	6.9	4.3	2.9	3.3	6.4	6.1		4.8696	13	9.4	5.6	11	9.9	7.8	11	8.3	8.9	11	11	10	12	9.8	9.6	3.6	4.5	6.8		4.8696	13	9.4	5.6	11	9.9	7.8	11	8.3	8.9
6.4712	6.4	3.8	5.1	3.7	6.7	5.5	5.3	5.5	7.2	6.2	10	6	6.6	5.2	4.7	3.5	6.7	6.1		6.4712	11	8.6	6.9	11	12	8.1	8.2	10	9.5	12	12	8.9	12	9.4	9.6	5	4	6		6.4712	11	8.6	6.9	11	12	8.1	8.2	10	9.5
8.0728	5.1	5.5	6.9	7.5	6.2	5.8	6.5	7.8	7.4	7	9.3	7.3	7.3	6.8	5.5	4.3	7	6.1		8.0728	13	8.6	6.7	10	11	7.7	7.9	8.5	10	10	8.5	9.2	13	8	8.4	6	5.4	6.7		8.0728	13	8.6	6.7	10	11	7.7	7.9	8.5	10
9.6744	5.2	6.8	6.8	7.9	7.4	4.5	6.6	6.7	6.9	8.2	8	5	7.1	6.6	4.6	3.8	7.2	6.5		9.6744	12	12	6.7	7.5	9.1	8.1	8.2	7.7	12	13	10	11	13	8.8	8.4	5.4	5.5	7.3		9.6744	12	12	6.7	7.5	9.1	8.1	8.2	7.7	12
11.2768	6.6	4.7	5.9	6.6	7.5	3.7	5	5.3	6.8	6.2	6.7	5	6.8	6.5	4	4.3	8.8	6.5		11.2768	11	10	6.4	9.2	11	8.2	9.2	7.1	8.1	13	9.1	11	12	7	10	4.5	6.3	6.5		11.2768	11	10	6.4	9.2	11	8.2	9.2	7.1	8.1
12.868	6.1	7.3	4.6	6.9	6.7	4.8	2.6	7.3	6.3	6	7.4	5	5.9	5.3	5	4.2	7.9	5.3		12.868	12	9.4	5	8.4	11	7.3	8.5	7.4	8	12	10	9.9	12	9	9.8	3.8	7.1	7.5		12.868	12	9.4	5	8.4	11	7.3	8.5	7.4	8
14.4792	4.6	7.9	6.3	6	6.4	4.3	5.5	8.7	7	5.6	8	5.2	6.3	6.1	5.5	4.1	7	5.6		14.4792	12	8.1	7.4	11	11	6.6	10	8.2	8.5	12	9.1	10	12	9.9	7.4	4.8	5.2	9.3		14.4792	12	8.1	7.4	11	11	6.6	10	8.2	8.5
16.072	7	6.5	5.4	5.8	5.9	4.4	7.8	8.5	7.2	7.1	7.8	5.3	6.7	5.7	4.1	4.7	5.9	6.4		16.072	13	9.5	6.5	7.8	11	6.4	8.9	8.5	9.4	12	10	10	12	7.7	7	5.8	6	8		16.072	13	9.5	6.5	7.8	11	6.4	8.9	8.5	9.4
17.6728	2.9	5.1	3.5	7.1	4.6	5.7	5.9	6.4	8.6	5.5	9.3	5	7.5	5	5.3	3.4	6.2	8.3		17.6728	14	11	7.3	9	12	9.5	7.7	8.3	10	12	11	9.6	11	7.8	6.8	4.5	6.3	7.8		17.6728	14	11	7.3	9	12	9.5	7.7	8.3	10
19.2736	4.2	4.1	6	6.3	5.9	5.3	5.6	7.6	7	6.3	7.8	4.9	8.6	5.9	3.6	3.2	6.4	6.7		19.2736	10	12	8.2	11	11	8.3	7	7.6	10	13	12	11	11	9.2	9.2	5.3	4.6	8.1		19.2736	10	12	8.2	11	11	8.3	7	7.6	10
20.8896	5.6	5.6	4.6	6.1	6.2	7.3	6	7.1	8.5	6.8	8	6.9	8.4	6.3	5.4	3.3	6.3	4.9		20.8896	9.7	9.5	8.1	12	11	9.1	6.9	9	11	12	11	10	14	9.2	11	6.9	5	6.6		20.8896	9.7	9.5	8.1	12	11	9.1	6.9	9	11
22.4768	0	0.1	0.5	0.1	0	0	1.2	0	0.2	1.3	1.8	1.1	3.2	2.4	0.5	0.6	4	3.4		22.4768	0	1.3	2	0.7	0.1	0	0	0.4	0	4	1.7	2	4.9	2.5	2.3	1.3	2.1	3.3		22.4768	0	1.3	2	0.7	0.1	0	0	0.4	0
24.0688	2.5	0	0	0	0.5	0.3	0	0.2	0	0	0.7	0	0	0	0	0	0	2.1		24.0688	1.3	0	0	0	0	0.8	2.5	0	0.5	0	0	0	0	0	0	0	0	0		24.0688	1.3	0	0	0	0	0.8	2.5	0	0.5
25.68	1.1	0	1.4	0.9	0.4	2.4	1.4	2.7	2.9	2	4.3	0.8	1.5	0.7	1.7	1.7	0.2	0.8		25.68	6	3.3	1.2	3.9	1.7	3.4	2.6	2.1	2.9	3.9	5.1	4.6	4.8	3.7	5.2	4.7	1.4	2.6		25.68	6	3.3	1.2	3.9	1.7	3.4	2.6	2.1	2.9
27.284	1.5	2.8	1.4	2.2	2.3	1.7	2.1	2.4	2.6	0	0	1.1	2.2	1.3	2.1	2.5	2	0		27.284	11	10	7.9	8.9	8.9	6.5	7.5	6.6	7.6	9.5	9.4	7	8.9	8.1	7.7	9.5	5.5	8.4		27.284	11	10	7.9	8.9	8.9	6.5	7.5	6.6	7.6
28.8736	2.3	0.5	1.6	3	2.2	2.3	0.3	3.3	3.6	1.6	0.7	1.1	3	0.9	1	1.2	3.3	1.3		28.8736	16	17	10	14	14	12	11	14	15	17	14	15	15	13	15	16	11	14		28.8736	16	17	10	14	14	12	11	14	15
30.4848	0.6	1.1	0.4	3.1	1.4	1.2	-1.3	3	2.5	1.3	3	1.8	3.7	2.7	-0.3	1.1	3.5	2.2		30.4848	25	25	21	22	22	18	18	19	19	21	23	21	22	17	21	22	17	21		30.4848	25	25	21	22	22	18	18	19	19
32.1528	2.5	0.3	1.6	2.5	3.5	0	0.7	3.7	2.4	0.8	2.4	2.5	3.3	2	0.8	1.4	3.3	4		32.1528	30	30	27	26	25	23	21	25	25	25	29	25	27	21	26	29	24	28		32.1528	30	30	27	26	25	23	21	25	25
33.6784	2.6	0.3	0.6	4	3.1	0.5	2.2	3.9	2.9	0.8	1.7	1.4	2.5	0.9	2.8	1.2	2.5	3.7		33.6784	36	34	28	29	29	29	29	28	31	29	33	32	31	28	32	33	30	34		33.6784	36	34	28	29	29	29	29	28	31
35.328	2.2	-0.9	2.1	4.5	2.7	1.9	-1.7	2.2	2.6	-0.9	3.5	2.1	3.1	0.6	1.7	1	2.9	2.4		35.328	39	35	32	36	33	33	33	32	35	32	37	35	35	32	36	35	34	39		35.328	39	35	32	36	33	33	33	32	35
36.8816	1.4	1	1.7	4.2	1	2.7	0.8	3.7	2.5	1.9	3.3	1.8	3.7	1	3.1	1.7	2.8	1.9		36.8816	41	42	39	38	36	38	35	34	35	35	40	37	40	36	38	40	33	41		36.8816	41	42	39	38	36	38	35	34	35
38.5136	3.4	0.5	4.1	3.4	1	4.5	0.8	4.7	2.1	2.7	2.3	1.6	3.5	2.8	3.1	2.5	2.4	2.6		38.5136	43	44	39	42	40	40	39	37	39	36	43	39	40	38	42	43	35	43		38.5136	43	44	39	42	40	40	39	37	39
40.0752	2.2	1.5	2	3.8	2.8	4.4	1.6	2.5	3.7	1.8	3.3	1.9	4.8	1.3	2.6	4.6	2.6	3.7		40.0752	43	44	40	43	39	37	39	39	45	39	44	43	42	37	45	43	39	47		40.0752	43	44	40	43	39	37	39	39	45
41.7568	2	1.2	3.7	5.5	2.7	3.2	1.3	3.4	4	2.5	2.9	0.8	4.1	1.5	3.7	4.6	2.4	3.4		41.7568	47	44	39	41	40	41	42	41	42	39	45	44	45	39	45	45	41	47		41.7568	47	44	39	41	40	41	42	41	42
43.2784	4.2	2.3	1.9	2.9	4	1.8	1.1	3.7	4.5	2	4.1	3.8	5.5	3.4	1.3	3.2	3.2	4.2		43.2784	47	46	44	42	42	45	40	43	41	43	46	42	45	40	45	45	42	49		43.2784	47	46	44	42	42	45	40	43	41
44.9504	0.8	0	1.6	3.2	4.4	3.5	1.3	3.2	4.3	1.1	4.5	2.6	5.5	4.7	1.4	3.8	3.9	4.3		44.9504	45	44	41	42	42	44	40	43	42	44	46	41	44	43	45	45	42	49		44.9504	45	44	41	42	42	44	40	43	42
46.4712	3.3	0.9	3.1	3.7	4.8	5.3	3.1	5	2.6	3.5	4.1	3.9	4.7	4.9	1.2	2.8	3.9	3.3		46.4712	45	44	40	46	41	44	41	41	42	42	45	42	44	40	46	45	41	48		46.4712	45	44	40	46	41	44	41	41	42
48.1632	3.6	2.4	4	2.6	4.8	4.2	3	2	2.6	2.2	4.5	2.8	4.2	5	2.4	2.4	4.1	3.4		48.1632	45	45	42	44	43	44	41	39	44	42	45	43	44	38	45	44	40	48		48.1632	45	45	42	44	43	44	41	39	44
49.7544	3.4	1.3	2.1	4.9	2.5	6	1.1	3.1	4.3	1.8	4	4.6	4.7	4	3.7	1.7	5.5	4.5		49.7544	44	45	40	43	40	43	39	37	41	42	44	39	44	39	44	45	42	45		49.7544	44	45	40	43	40	43	39	37	41
51.3776	1.7	2.7	2	3.4	3	4.5	1.2	3.2	3.8	1	4.6	3.5	5.3	4.3	4	1.3	6.2	3.9		51.3776	44	44	40	42	43	42	42	40	39	42	45	41	45	39	44	43	42	44		51.3776	44	44	40	42	43	42	42	40	39
52.9576	3.4	2.2	3.1	3.8	5.3	4.7	2.4	3.2	4.6	1.7	3.4	2.5	5.7	4.6	3.3	2.5	4.7	3.1		52.9576	44	43	39	46	40	41	42	41	39	44	44	41	44	37	42	41	41	43		52.9576	44	43	39	46	40	41	42	41	39
54.5696	4.4	1.7	1.8	5	4.9	4	0.6	4.1	3.1	0.6	3.3	2.3	6.2	4.5	2.8	4.1	3.8	3.2		54.5696	40	43	38	45	40	42	40	40	37	44	44	41	44	38	43	41	38	44		54.5696	40	43	38	45	40	42	40	40	37
56.172	4.1	3.3	3	3.3	3.5	5.7	2.4	3.6	4.2	2.9	2.7	2.3	5.2	3.5	2.8	4.9	3.8	4.2		56.172	42	43	39	41	41	38	38	38	37	42	42	41	43	38	43	40	36	43		56.172	42	43	39	41	41	38	38	38	37
57.7728	5.6	-0.3	3.4	3.8	4.5	4.5	3.3	2.4	3.3	2.4	4.6	3.2	3.6	2.5	3.2	5.3	4.9	4.3		57.7728	39	40	39	40	39	41	41	37	39	41	41	40	43	38	42	40	36	42		57.7728	39	40	39	40	39	41	41	37	39
59.3744	2.1	3.1	3.9	3.7	5.7	2.4	1.9	3.2	5.4	2	5.4	2	4.6	5.1	2.7	5	5.2	3.7		59.3744	40	40	37	42	35	40	40	37	37	41	39	37	42	35	40	39	35	41		59.3744	40	40	37	42	35	40	40	37	37
60.9776	3	3.1	4.5	3.4	4.2	4.8	1.1	2.9	3.7	1.7	6.5	2.9	5.6	4.3	3.1	4.2	3.8	4.6		60.9776	39	41	36	41	37	38	36	34	35	39	41	37	41	34	41	38	36	42		60.9776	39	41	36	41	37	38	36	34	35
62.5776	4.7	3.8	3.1	3.7	4.3	6	3.6	5	4	1.9	4.9	2.6	6.7	2.7	3.9	4.2	3.4	4.3		62.5776	38	39	37	38	38	37	35	34	34	39	37	37	41	36	41	39	36	41		62.5776	38	39	37	38	38	37	35	34	34
64.1688	2.4	1.2	1.3	3.4	4	4.4	4.3	4.9	4	1.7	3.8	3.7	6.3	2.4	3	3	3.4	4		64.1688	37	38	35	36	36	35	37	34	36	37	37	36	39	34	39	36	36	40		64.1688	37	38	35	36	36	35	37	34	36
65.7712	4	3.3	3.9	4.8	3.2	3.2	3.7	4.3	4.6	1.1	6	3	5.8	2.4	2.7	2.3	3.8	3.4		65.7712	38	36	33	37	35	37	34	32	34	37	37	36	38	31	40	34	33	43		65.7712	38	36	33	37	35	37	34	32	34
67.392	4.6	3.2	4.2	3.8	4	4.2	2.7	3.4	3.3	2.4	5.7	2.4	4.6	2	5.1	3.4	3.6	3.2		67.392	36	35	32	35	34	34	31	30	31	37	36	36	38	32	38	36	32	40		67.392	36	35	32	35	34	34	31	30	31
68.9936	3.8	4.2	2.8	3.3	6.9	5.9	3.3	3.1	4.2	1.9	3.2	4.7	4.1	3.6	5.5	5	3.7	5.5		68.9936	35	36	32	34	33	33	31	28	30	36	36	32	39	34	37	36	33	37		68.9936	35	36	32	34	33	33	31	28	30
70.5952	5.2	3.9	3.9	3.4	4.4	5.2	1.7	2.7	6.1	3.5	3.9	3.3	4.6	5.5	5.3	4.7	5.7	5.1		70.5952	33	36	30	33	33	33	29	31	31	34	34	32	38	32	36	36	33	38		70.5952	33	36	30	33	33	33	29	31	31
72.1968	3.7	2.6	4.7	3.1	4.2	4.1	1.1	5.3	7.8	3.8	5.7	1.2	4.2	3.7	2.9	3.9	4.9	5.5		72.1968	32	36	30	33	35	32	29	31	31	33	32	31	39	32	34	35	31	36		72.1968	32	36	30	33	35	32	29	31	31
73.7984	2.5	2.2	3.8	2.8	4.7	4.9	2.8	4.5	5.7	2.8	5.1	1.5	4.7	2	2.1	4.4	3.3	7.5		73.7984	33	33	32	34	35	32	30	28	31	33	33	30	36	30	35	31	28	35		73.7984	33	33	32	34	35	32	30	28	31
75.3904	4.5	2.9	2.7	3.7	4.3	5.3	4.7	5.6	5.2	1	3.8	3.4	5	2.6	2.9	3.7	3.2	4.2		75.3904	32	31	28	33	33	30	31	28	31	32	33	31	33	28	34	30	31	34		75.3904	32	31	28	33	33	30	31	28	31
77.012	2.6	1.1	0.7	3.7	2.4	5.9	2.3	3.1	5.4	2.2	2.8	2.4	4.3	2.9	3.5	3.5	4	1.6		77.012	30	32	30	30	30	30	28	26	27	31	31	31	35	29	32	31	30	34		77.012	30	32	30	30	30	30	28	26	27
78.6032	3.5	4.2	5.7	4.5	4.8	3.9	2.1	4.5	4.3	3.7	2.7	3.4	4.4	2.5	3.3	2.7	5.1	4		78.6032	30	29	29	31	29	30	26	25	26	31	30	30	35	29	34	31	27	33		78.6032	30	29	29	31	29	30	26	25	26
80.2048	3	2.8	3.5	3.6	3.9	6.5	5.8	2.7	5	2.7	3.8	1.9	5.8	1.4	2.8	2.5	4	4.4		80.2048	27	30	26	29	26	29	27	25	26	31	30	30	33	27	32	30	27	33		80.2048	27	30	26	29	26	29	27	25	26
81.816	3.8	3.3	5.1	3.1	2.8	5.7	3.6	4.2	6.1	3.1	2.7	1.9	5.3	3.7	2.6	4.2	2.9	4.8		81.816	30	29	27	29	27	30	29	27	28	29	27	29	32	26	29	30	26	33		81.816	30	29	27	29	27	30	29	27	28
83.408	-0.4	5.1	3.4	3.3	4.4	4.7	1.6	3.4	3.1	2.7	2.4	2.2	6.1	2.7	3.9	5.6	4.6	4.8		83.408	29	29	25	27	28	27	26	23	25	30	29	27	30	24	30	29	24	31		83.408	29	29	25	27	28	27	26	23	25
85.0096	3.3	2.7	3.1	2.7	3.7	3.9	5.2	4.9	3.6	2.4	4.4	3.5	5.4	2.2	4.4	4.4	5.1	3.5		85.0096	30	27	27	27	25	26	26	24	25	28	28	28	30	26	29	28	24	31		85.0096	30	27	27	27	25	26	26	24	25
86.6016	4.4	4.8	4.7	4.6	4.9	5.4	4.2	5.1	4.2	3.2	4.3	4	4.4	4.1	4.1	2.9	4	3.9		86.6016	28	27	24	27	26	28	23	23	25	26	27	25	30	25	28	27	26	30		86.6016	28	27	24	27	26	28	23	23	25
88.2128	4	2.3	7.1	3.2	5	4.8	2.3	3.2	2.8	3.3	4	4.6	5.3	4.9	3.5	3.9	5.1	3.9		88.2128	28	26	23	27	25	26	21	24	25	27	26	25	30	26	28	25	24	28		88.2128	28	26	23	27	25	26	21	24	25
89.8056	3.8	3.9	4	3.5	5.3	4.4	2.2	5	4.1	2.4	3.5	4.8	5.8	3.4	2.7	5.5	6	3.6		89.8056	27	26	24	24	24	27	21	22	23	27	26	26	30	25	29	25	22	26		89.8056	27	26	24	24	24	27	21	22	23
91.4064	4.5	3.1	1.9	5.2	4.3	3.5	2.1	3.7	5.2	1.6	4.9	2.6	4.5	3.5	1.9	4.8	4	3.9		91.4064	25	24	25	26	24	25	22	22	22	25	26	24	26	23	27	26	22	27		91.4064	25	24	25	26	24	25	22	22	22
93.0176	2.7	2.6	4	3.1	4.6	5	1	5	4.3	2.7	4.6	3.3	4.4	3.6	2.5	3.3	3.4	4.5		93.0176	25	24	23	24	23	26	20	21	22	25	24	22	28	22	28	25	22	28		93.0176	25	24	23	24	23	26	20	21	22
94.6096	1.4	3.6	6.2	3.4	4.1	2.7	2.4	3.8	4.4	2.7	4.1	2	3.4	3.2	4.3	3.1	5	4.6		94.6096	24	22	24	24	24	25	20	21	23	24	26	22	27	22	26	23	20	28		94.6096	24	22	24	24	24	25	20	21	23
96.2112	2.6	3.7	2.2	3.7	5.7	5.9	3.5	3.9	5.5	2.5	4.4	2.7	4.4	2.9	4.4	3.2	5.5	3.1		96.2112	24	23	22	22	22	26	21	19	21	25	27	23	26	21	25	22	19	26		96.2112	24	23	22	22	22	26	21	19	21
97.8144	2	1.2	3.7	5.7	5.1	3.3	1.8	4.5	3.5	2.1	3.4	2.2	5.1	4.2	3.7	3.7	4.5	3.6		97.8144	22	25	21	23	21	25	21	19	21	25	26	22	25	19	25	23	20	26		97.8144	22	25	21	23	21	25	21	19	21
99.4144	1.5	3.4	5.1	5.3	3.6	4.6	2.8	3.1	5.4	0.9	2.7	3	4.1	3.2	4.4	3.4	4.7	4.6		99.4144	23	22	20	24	21	22	22	17	21	23	22	20	25	21	23	24	18	26		99.4144	23	22	20	24	21	22	22	17	21
101.016	2.2	1.1	2.8	4.2	4.6	5.5	3.5	3	4.8	2.3	2.9	3.2	5	2.6	2.4	2.2	5	4.1		101.016	24	24	19	24	21	21	20	18	20	23	21	18	25	20	24	22	19	24		101.016	24	24	19	24	21	21	20	18	20
102.607	1.6	2.3	4.3	4	2.8	6.1	3.7	3	3.9	1.1	3.5	1.3	4.4	3.5	2.8	1.3	4.6	2.9		102.607	21	23	21	22	21	22	17	16	19	21	21	21	23	20	25	21	20	24		102.607	21	23	21	22	21	22	17	16	19
104.22	2.6	2.9	1.9	3.9	4.3	5.7	4	4.6	3.6	1	3.4	2.2	4.9	4.6	3.8	3	4	1.7		104.22	24	21	20	19	19	23	19	18	18	22	22	20	24	21	23	20	18	23		104.22	24	21	20	19	19	23	19	18	18
105.81	4.1	3.7	2.6	4.6	4.7	6.4	3.9	4.3	6.3	0.3	3.6	3.3	4.4	3.4	2.3	4.4	2.7	3		105.81	21	21	19	19	19	22	19	19	17	22	22	19	24	19	22	21	17	23		105.81	21	21	19	19	19	22	19	19	17
107.412	4.2	0.8	3.3	5.2	3.5	3.3	1.2	4.3	5.7	1.5	4.4	2.1	2.6	2.6	2.1	4.4	2.9	4.7		107.412	22	19	20	19	18	19	17	17	18	21	19	20	23	18	23	20	17	23		107.412	22	19	20	19	18	19	17	17	18
109.014	4.5	1.5	3.7	3.9	3.7	4.8	1.8	4.3	5.5	3	3.5	2	4.7	3.2	3.9	3	3.7	4.1		109.014	22	20	17	20	20	19	17	16	18	21	20	21	22	18	23	20	17	22		109.014	22	20	17	20	20	19	17	16	18
110.627	2.3	3.4	2.6	3.9	3.8	5.6	4.3	3.3	4	2.5	3.3	3.9	4.6	4.3	5	2.4	4	3.4		110.627	21	20	19	21	18	19	17	15	16	18	20	20	21	19	21	20	16	22		110.627	21	20	19	21	18	19	17	15	16
112.217	4.6	4.6	4.3	3.7	3.6	4	0.9	4.3	1.2	2	3.6	1.7	4.7	2.7	3.5	2.6	2.8	5		112.217	20	22	16	18	15	18	17	15	15	19	19	18	20	18	20	17	15	21		112.217	20	22	16	18	15	18	17	15	15
113.829	2.7	3.5	4.9	0.9	4.5	5.5	2.2	5.2	4.7	2.3	3.2	3.6	2.5	2.6	3.1	2.6	3	4.1		113.829	20	22	15	20	17	19	18	14	16	20	18	18	19	16	21	17	14	22		113.829	20	22	15	20	17	19	18	14	16
115.431	3.5	1.3	3.6	3.1	3.9	5.6	2.6	3.7	5.3	1.5	2	4.3	2.5	1.6	3.3	3.8	4.6	2.9		115.431	19	18	18	18	17	19	15	16	15	17	17	17	20	18	21	19	15	20		115.431	19	18	18	18	17	19	15	16	15
117.024	4.4	1.8	4.8	4.2	1.7	4.1	2.6	4.1	3.4	2.1	4	2	5.6	4	3.2	4.4	5.1	4.9		117.024	18	19	18	16	17	15	14	14	16	18	18	15	21	18	21	19	15	18		117.024	18	19	18	16	17	15	14	14	16
118.623	3.7	2.8	2.8	1.4	3.6	3.9	3.5	3.3	4.3	2	5.2	0.9	4.9	4.7	3.2	3.5	4.4	4.2		118.623	16	18	15	17	15	18	15	16	16	17	18	17	20	17	20	18	15	20		118.623	16	18	15	17	15	18	15	16	16
120.225	6.6	3.5	3.8	3.5	2.7	5.3	3	4	3.1	3.7	5.1	1.7	3.3	4.3	1.7	4.4	4.3	2		120.225	19	20	15	17	14	17	14	15	14	18	18	18	19	15	19	18	14	21		120.225	19	20	15	17	14	17	14	15	14
121.829	5	1.6	3.8	4.5	4.3	4.3	3.4	4.7	5.7	4.3	5.7	3	3.2	3.2	3	3.6	4.2	4.5		121.829	18	17	15	18	14	18	14	15	16	18	18	15	18	17	19	17	12	20		121.829	18	17	15	18	14	18	14	15	16
123.428	5.2	2.2	4.2	3.8	3.1	5.5	4.2	5.4	5.1	1.4	4.6	2.3	3	2.2	3.9	2.9	3	5.2		123.428	17	17	13	16	17	17	16	12	16	16	19	13	17	16	19	16	12	18		123.428	17	17	13	16	17	17	16	12	16
125.03	0.8	4.1	4.2	4	4.2	5.1	2.1	5.2	4.4	2.5	5	2.1	5.2	2.8	4	1.2	3.9	2.4		125.03	18	16	15	14	15	15	13	12	14	17	18	16	18	15	19	17	12	18		125.03	18	16	15	14	15	15	13	12	14
126.632	4.4	3.7	3.5	4.4	5	3.6	3	4.4	4.6	1.5	5.8	0.7	5.6	3.6	2.4	0.2	4	3.5		126.632	17	18	17	17	16	14	14	14	16	17	15	15	19	15	18	17	14	17		126.632	17	18	17	17	16	14	14	14	16
128.223	3.6	2.7	3.6	2.4	3.2	4.6	3.1	3.8	3.1	4.2	5.3	2.4	4.4	3.7	3.1	2.3	3.4	4.3		128.223	16	16	14	16	16	17	15	11	15	17	13	14	18	16	17	14	14	17		128.223	16	16	14	16	16	17	15	11	15
129.825	4.2	1.9	2.3	2.5	3	6.1	2.1	4.6	4.7	4	3.6	3	4.4	4	3.1	3	4.6	3.6		129.825	18	15	14	14	14	17	13	11	12	18	16	14	17	16	17	15	11	18		129.825	18	15	14	14	14	17	13	11	12
131.426	4.7	3.3	3.1	3	3.3	6.5	2.2	5.5	4	3.1	3	1.4	3.7	3.3	4.8	3.4	4.4	3.9		131.426	17	13	13	13	11	15	13	12	13	16	14	15	18	14	17	16	11	18		131.426	17	13	13	13	11	15	13	12	13
133.029	3.2	3.3	5.2	4.6	2.9	6.8	0.7	3.7	5	1.9	2.4	3.2	4.1	2.5	4.9	2.9	4	3.9		133.029	13	16	15	13	13	16	14	11	14	14	14	14	19	13	17	14	11	18		133.029	13	16	15	13	13	16	14	11	14
134.629	5.2	1.8	4.5	4.6	6.4	3.7	2.5	4.9	5	0.7	2.2	3.6	3.7	1.4	3.9	4.2	3.5	3.8		134.629	17	14	13	14	13	17	14	7.3	12	15	15	13	18	13	17	14	11	18		134.629	17	14	13	14	13	17	14	7.3	12
136.231	4.2	2.9	4.9	2.8	4.2	5.5	2.8	3.7	5.8	0.5	3.7	1	5.1	2.1	3.4	3.2	4.1	5		136.231	16	13	14	13	11	14	14	11	12	16	17	14	18	12	16	14	11	17		136.231	16	13	14	13	11	14	14	11	12
137.832	2.7	3.3	2.5	3.6	3.2	6.7	4.4	3.9	3.5	0.5	5.4	1.3	5.4	2.6	3.2	3.1	4.4	4.9		137.832	15	16	15	14	13	14	13	9.8	9.7	15	14	12	17	13	16	14	9.7	16		137.832	15	16	15	14	13	14	13	9.8	9.7
139.424	2.6	3.7	2.7	4.4	4.1	3.7	1.4	3.2	4.6	2.1	4.6	1.9	4.6	2.9	4.3	1.8	5.4	4.4		139.424	15	13	14	13	14	15	10	9.3	11	14	14	12	16	12	15	14	12	15		139.424	15	13	14	13	14	15	10	9.3	11
141.026	5.7	3.8	5	1.4	3.6	5.6	2.5	4.4	3.7	3.5	3.4	2.3	4.5	2.7	5.2	-1	3.4	4.1		141.026	15	14	13	13	11	14	11	8.4	13	12	13	13	16	13	15	11	10	14		141.026	15	14	13	13	11	14	11	8.4	13
142.627	-2.6	-0.5	-0.4	-2.1	2	2	0.9	3.3	2.4	0.3	0.3	-1.1	1.7	0.6	1.6	9.4	17	13		142.627	13	12	9.8	12	8	10	7	7.4	8.5	10	11	11	14	11	14	23	21	26		142.627	13	12	9.8	12	8	10	7	7.4	8.5
144.23	1.4	1.3	3.4	0.8	2.6	0.7	1.9	3.4	2.4	0.1	2.9	0.4	2.3	0.7	0.1	61	74	70		144.23	13	11	9.4	11	9.9	9.7	7.1	7.1	9.5	13	11	11	12	10	12	90	75	79		144.23	13	11	9.4	11	9.9	9.7	7.1	7.1	9.5
145.83	3.4	3.5	1.8	2.6	4.5	1.8	1.5	1.4	5.5	1.1	3.2	1.3	2.6	3	-0.2	129	145	143		145.83	12	10	12	11	9.6	11	7.8	7	13	12	11	12	14	13	14	177	151	150		145.83	12	10	12	11	9.6	11	7.8	7	13
147.432	4	0.5	1.5	1.2	4.6	3.8	3	1.6	6.5	1.5	5	-0.6	2.3	2.6	2.3	177	193	192		147.432	12	12	12	12	11	11	8.2	8.8	10	10	11	10	15	11	13	215	197	196		147.432	12	12	12	12	11	11	8.2	8.8	10
149.034	0.2	3.1	1.7	3.7	4.3	2.7	2.1	4.3	6.1	0.7	4.7	2	4.3	2.5	3.1	216	226	225		149.034	13	9.4	7.2	11	9.5	11	8.7	8.4	11	10	11	9.7	14	12	14	239	230	228		149.034	13	9.4	7.2	11	9.5	11	8.7	8.4	11
150.626	2.9	4.2	3	2.5	3.3	4.2	3.1	2	4.2	1.3	4.3	1.6	2.8	2.3	2.9	240	249	247		150.626	12	10	11	10	8.9	11	9.9	8.9	11	11	12	8.6	14	12	15	253	248	246		150.626	12	10	11	10	8.9	11	9.9	8.9	11
152.227	0.1	1.6	2.8	2.7	3.6	2.8	1.6	2	4.3	3.6	5.6	2.3	3.6	0.9	4.3	258	265	263		152.227	10	9.7	7.7	9.3	9.1	11	8.7	6.3	10	12	11	9	14	10	14	268	262	258		152.227	10	9.7	7.7	9.3	9.1	11	8.7	6.3	10
153.829	3	4	3.4	1.3	3.9	3.4	4.1	5.1	3.7	4	5.1	2.6	3.7	1.1	3.6	271	273	271		153.829	12	10	8.8	12	7.4	11	7.1	7.7	9.5	14	13	12	16	12	15	278	275	265		153.829	12	10	8.8	12	7.4	11	7.1	7.7	9.5
155.431	5.5	2.8	2.8	2.8	7	1.2	2.1	3.1	4.3	1.5	3.9	2.7	4.7	3.9	1.7	274	281	279		155.431	11	10	9	13	9.1	8.7	8.9	8.1	10	16	13	14	15	14	16	281	280	275		155.431	11	10	9	13	9.1	8.7	8.9	8.1	10
157.032	4.4	3.1	2	5.2	5.5	1.1	3.6	5	5.5	2.3	4.3	3.6	4.9	2	2.7	280	291	288		157.032	11	12	12	12	10	10	8.3	9.6	8.9	16	15	15	16	18	17	287	288	281		157.032	11	12	12	12	10	10	8.3	9.6	8.9
158.634	2.4	2.9	3	3.8	3.9	3.7	2.8	7.1	3	2	4.1	2.4	3.2	1	1.7	288	295	292		158.634	13	11	8.6	12	10	11	9.3	9.3	12	16	15	17	17	18	20	293	294	286		158.634	13	11	8.6	12	10	11	9.3	9.3	12
160.235	3.9	2.2	5.6	3.9	4.1	4.3	2.1	4	5.3	4.5	4.5	2	2.8	2.2	3.2	295	299	298		160.235	13	11	8.5	11	8.1	12	9.6	10	13	17	17	18	21	18	23	294	297	290		160.235	13	11	8.5	11	8.1	12	9.6	10	13
161.826	4.3	2.6	3.8	2.9	6	2.5	4	5.8	4.3	5.3	5	3.3	4.4	3.7	3	300	307	302		161.826	10	11	9.7	13	10	13	9.6	10	12	18	19	19	24	21	25	301	304	296		161.826	10	11	9.7	13	10	13	9.6	10	12
163.429	2.5	4.5	5.7	4.4	5	6.2	2.3	5.4	5.8	3.4	5.3	3.4	4.6	2.8	4.3	304	310	306		163.429	11	10	9	13	13	12	12	11	14	19	20	20	24	22	27	307	308	302		163.429	11	10	9	13	13	12	12	11	14
165.109	4.1	-0.3	4.7	3.6	3.9	4.4	1.5	4.6	5.4	4.5	6.2	3.3	5.8	4.3	5.4	310	307	313		165.109	13	9.9	11	13	11	11	12	12	14	21	22	22	23	22	28	307	312	307		165.109	13	9.9	11	13	11	11	12	12	14
166.631	2.5	1.6	3.1	2.7	3.4	4.8	3.6	5.8	6.2	4.5	5.6	3.4	6	4.7	3.6	312	312	318		166.631	13	11	8.8	14	9.7	12	12	12	14	22	23	22	26	23	27	306	318	309		166.631	13	11	8.8	14	9.7	12	12	12	14
168.284	4	3.6	3.1	4.3	4	6	3.8	5.4	8.6	3	5	2.9	4.3	3.7	2.8	315	317	319		168.284	12	12	10	11	10	13	13	13	14	23	21	24	26	23	26	307	321	309		168.284	12	12	10	11	10	13	13	13	14
169.834	2.1	4.2	4.6	2.6	3.8	6.1	2.8	2.5	9.6	3.6	5.6	2.8	3.9	3.7	4.3	320	318	323		169.834	14	8.9	12	11	12	13	13	14	15	23	22	23	24	24	27	311	319	313		169.834	14	8.9	12	11	12	13	13	14	15
171.471	1.8	2.2	4.3	3.6	2.8	5.1	4.1	4.9	5.5	2.9	6.6	3.6	5.2	2.5	5.5	320	320	322		171.471	9.9	12	11	11	11	12	13	14	19	21	22	21	27	23	29	311	322	316		171.471	9.9	12	11	11	11	12	13	14	19
173.027	3.4	2.6	4.1	2.9	5.5	3.9	3.7	6.3	5.8	4.1	6.9	5.1	5.2	3.9	4.5	323	323	322		173.027	13	9.6	11	12	15	13	16	13	16	22	23	24	28	24	30	310	322	318		173.027	13	9.6	11	12	15	13	16	13	16
174.654	5.7	3.6	5.7	4.2	5	3.6	2.8	5.8	8.1	4.1	4.5	2.6	5.9	5.7	4.7	323	324	328		174.654	15	9.8	10	13	14	13	14	14	17	23	23	22	27	24	28	312	323	319		174.654	15	9.8	10	13	14	13	14	14	17
176.23	5.6	3.7	3.8	7.7	4.6	4.8	5.3	5.2	6.8	4.4	3.7	1.9	6.2	3.3	5.9	323	325	330		176.23	13	11	12	15	14	11	14	17	17	23	25	22	25	23	27	315	328	319		176.23	13	11	12	15	14	11	14	17	17
177.914	4.2	4	4.3	4.8	5.9	5.3	4.6	6.4	3.2	2.8	3.7	1.6	5.5	4.9	6.2	330	329	329		177.914	13	11	12	15	10	17	16	15	17	22	26	24	25	24	29	316	331	315		177.914	13	11	12	15	10	17	16	15	17
179.434	2.8	4.7	3.7	1.9	4.6	5.1	4.2	6.2	4.8	3.5	4.2	4	7.8	6.3	5.8	332	330	326		179.434	13	10	12	14	10	14	17	16	19	21	25	23	27	24	28	315	327	316		179.434	13	10	12	14	10	14	17	16	19
181.116	4.5	6	4.6	4.9	5.5	4.4	4.6	4.8	7.4	4.9	4.5	2.9	8.1	3.5	4.8	332	330	324		181.116	15	9.7	12	12	11	12	15	14	19	22	24	24	26	22	28	317	327	321		181.116	15	9.7	12	12	11	12	15	14	19
182.718	5.5	2.4	4.2	4	4.5	5	5.1	6.7	6.7	5.9	5.7	3	5.2	3.9	6.5	330	332	328		182.718	12	11	12	15	13	15	15	16	18	22	23	25	24	22	28	317	327	319		182.718	12	11	12	15	13	15	15	16	18
184.339	6	3.2	4	4.8	4.5	2.6	7	3.3	6.9	5.6	5.8	3.5	6.5	4.4	6.7	330	330	329		184.339	16	13	9.1	15	12	15	17	16	18	22	21	23	27	23	27	320	330	317		184.339	16	13	9.1	15	12	15	17	16	18
185.941	3.1	4.3	6.3	5.1	7.4	3.1	6.2	5.8	6.8	4.1	5.9	3.7	6.6	6.1	5.2	332	330	328		185.941	12	12	12	12	14	14	15	14	17	21	19	22	28	23	26	324	333	320		185.941	12	12	12	12	14	14	15	14	17
187.533	4.8	3.6	5.6	5.5	6.2	1.7	5.2	5.6	5.9	5.1	5.9	5.4	5.5	5.1	6.3	330	328	329		187.533	12	12	11	13	14	14	15	15	15	21	22	21	26	21	26	320	330	320		187.533	12	12	11	13	14	14	15	15	15
189.144	3.2	4.7	3.8	7.1	4.6	3.6	5.2	6	5.5	6.3	5.2	4.4	6.4	4	7.9	327	331	330		189.144	14	10	8	15	15	16	16	13	17	21	22	21	26	21	26	321	328	320		189.144	14	10	8	15	15	16	16	13	17
190.735	5.8	2.4	2	4.9	4.2	6.6	5.5	4.8	7.9	5.2	7.3	3.9	6.7	4.4	6.7	327	330	332		190.735	11	11	11	12	13	15	14	15	18	20	21	23	23	21	25	322	327	319		190.735	11	11	11	12	13	15	14	15	18
192.337	5	5.1	4.1	6	5.1	4.4	3.6	6.7	7.5	3.5	5.1	3.4	7.2	3.6	4.8	327	327	335		192.337	11	9.3	9.5	15	12	13	14	14	16	20	21	23	24	22	27	318	328	316		192.337	11	9.3	9.5	15	12	13	14	14	16
193.958	3	5.6	3.8	2.7	6	3.9	3.5	6.4	6.7	3.7	6.6	3.8	7.8	5.9	6.4	325	329	333		193.958	15	15	12	15	12	13	15	14	17	22	22	19	25	22	26	315	329	317		193.958	15	15	12	15	12	13	15	14	17
195.55	4.5	3.8	6	5	5.3	5.3	4.4	4.3	5.2	4.2	6	5.1	6.4	6.2	4	323	325	333		195.55	12	11	11	16	13	15	13	14	17	19	21	20	23	21	25	318	328	316		195.55	12	11	11	16	13	15	13	14	17
197.152	5.2	5.2	3.5	7.5	5.3	5.9	6.2	5.4	6	4.1	4.5	5.5	6.7	6.9	6.2	326	325	330		197.152	13	13	11	14	10	16	13	18	19	19	20	18	23	17	25	318	326	312		197.152	13	13	11	14	10	16	13	18	19
b(i)								b(ii)								b(iii)								b(iv)								c(i)								c(ii)
time (s)	buffer		PGE1 10 µM		A23187			time (s)	buffer		PGE1 10 µM		A23187			time (s)	buffer		PGE1 10 µM		A23187				PGE1 10 µM			A23187				time (s)	buffer		NECA 10 µM		A23187			time (s)	buffer			NECA 10 µM			A23187
3.2784	10	7.8	9	5.6	3.9	7.9		3.2784	6.1	7.3	8.1	5.7	6.4	6.9		3.2784	5.9	14	6.2	7.8	5.7	8.4		primed with solvent	63.47		primed with solvent	12099				3.2784	5.6	7.4	7.1	8.9	4.9	5.6		3.2784	3.3	4.1	6.7	7.2	5.5	9.5	2	4.7	4
4.8696	11	7.5	7.6	6.5	4.6	7.2		4.8696	5	6.9	9.1	5	7.4	7.6		4.8696	8.1	15	5.4	9	5.2	9			63.71			17491				4.8696	7.1	8.5	5.6	8	4.6	7		4.8696	1.6	0.9	6.2	8.4	5.5	9.9	0.5	3.9	5.4
6.4712	8.9	9.5	8.4	7.4	4.6	8		6.4712	7	5.6	8.9	4.9	6.8	7.5		6.4712	7.5	16	6	8.7	4.5	10			66.38			8668				6.4712	6.3	7.9	4.4	7.2	5.3	5.5		6.4712	3	3.7	5.9	6.7	6.8	11	1.7	2.5	3.4
8.0728	10	6.4	8.2	6.8	5.3	8.1		8.0728	8.1	6.4	8.5	4.7	5.1	6.8		8.0728	6.9	15	7.1	8.2	4.7	10		primed with 5-HT	276		primed with 5-HT	11963				8.0728	7.3	8.9	5.4	6.2	4.4	4.1		8.0728	2	4.3	4.2	5.4	5.1	11	4.2	4.1	2.3
9.6744	8.8	8.9	8.5	7.7	4.4	7		9.6744	6.9	6.2	9.9	5	6.2	8.3		9.6744	6.7	16	7.9	7.7	5.8	9.3			328.8			15461				9.6744	8.9	7.1	5.6	7.3	5.4	5.1		9.6744	4.8	2.3	3.5	5.9	5.4	9.4	3.2	5.1	4
11.2768	9.8	6.9	9.6	7	4.5	6		11.2768	6.6	6.3	9.2	4.8	5.9	8		11.2768	7.6	14	7.4	7.2	5.9	9			217.8			9183				11.2768	5.9	8.6	5.2	9	5.9	5.1		11.2768	3.8	4	9.7	6.7	4.9	11	2.2	5.4	5.7
12.868	12	5.9	8.8	7	4.6	6.1		12.868	6.5	4.7	9.8	5.1	5.6	6.3		12.868	6.8	15	6.6	6.8	6	9.2		primed with 5-HT + FR	64.75		primed with 5-HT + FR	11220				12.868	5.9	7.3	5.6	7.2	5.3	4		12.868	1.1	4.1	8.9	6.5	5	14	1.2	3.6	5.6
14.4792	11	7.3	8.3	6.5	4.1	8.3		14.4792	7.3	6.6	11	6	6	7.1		14.4792	7	16	7.3	7	5.9	7.6			46.08			16452				14.4792	5.5	5.9	5.4	7.9	5.5	4.7		14.4792	0.9	2.4	6	6.8	5.6	12	1.5	4.9	5.2
16.072	9.1	6.3	8.2	6.7	5.4	7.3		16.072	8.4	5.9	11	5.6	5.5	6.5		16.072	8.4	13	8	6.8	5.7	8.6			68.46			8543				16.072	3.8	5.7	5.4	7.8	4.3	6.7		16.072	1.6	5.9	5.3	7.1	5	11	3.2	5.1	6.1
17.6728	9.3	8.9	7.8	6.9	5.1	6.1		17.6728	6.9	5.3	9.5	6.6	6.1	6		17.6728	7.2	15	6.9	6.4	6.9	11										17.6728	6.2	7.9	5.9	6.7	3.5	8.3		17.6728	1.3	2.5	7.6	5.9	6.6	11	3	3	5.4
19.2736	8.6	7.3	7.6	6.2	5.6	6.6		19.2736	8.5	6.7	9.1	5.6	5.8	7.4		19.2736	7.1	16	6.7	6.6	5.4	9.8										19.2736	5.7	8	5.2	8.2	4.6	7.6		19.2736	0.1	2.2	6.5	5.1	6.8	12	1.1	2.7	6
20.8896	10	5.7	7.9	6.6	6.4	8.2		20.8896	8.9	7.7	10	4	5.3	8.4		20.8896	7.8	14	7	8.3	5.5	10										20.8896	9.1	6.5	4.7	9.6	5.7	6.8		20.8896	3.2	6.3	8	5.6	6.9	12	0.4	2.1	7.6
22.4768	2.4	2.3	3.1	3.1	3	5		22.4768	0	0.9	3.2	1.6	3.3	3.7		22.4768	2.8	9.4	1.8	4.8	3.7	5.9										22.4768	0	0	1.7	3	3.6	3.6		22.4768	0	0	0	2.3	2.5	2.1	0	1.1	3.1
24.0688	0	0.2	0	0	0	0		24.0688	1	0	0	0	0	0		24.0688	0.3	0.7	0	0	0	0										24.0688	1.8	1.2	0	0	0.8	0		24.0688	0.6	0.2	1.4	0	0	0	0.8	0	0
25.68	1	0	1	1.5	1.2	1.5		25.68	2.9	2	4.2	2.2	0.8	4.7		25.68	0.7	1.8	0.6	1.1	1.6	2.2										25.68	0.6	0.1	1.2	0.7	0.2	1.4		25.68	9.6	7.7	4.9	6.2	5.3	2.9	7.2	3.8	1.8
27.284	1.1	1.3	1.3	1.3	1.4	3.3		27.284	11	7.3	8.7	5.7	5.5	9.9		27.284	0	0	1.6	1.6	1.2	3.7										27.284	1.7	2.1	1.1	0.6	0	1		27.284	15	13	9.4	17	7.5	6.9	18	8.1	5.8
28.8736	-0.5	0.9	1.5	1.7	2	3.8		28.8736	16	12	13	9.5	11	16		28.8736	2.1	1.1	1.3	1.8	1.3	4.1										28.8736	0.9	-1.3	1	0.4	1.4	1.4		28.8736	27	24	17	26	14	13	26	16	14
30.4848	-0.2	-0.3	1.2	1.7	2.6	4.1		30.4848	21	18	17	14	15	21		30.4848	2.8	1.6	0.8	2	2.5	2.6										30.4848	1.9	0.6	0.4	1.2	1.9	3.4		30.4848	38	32	25	33	24	19	31	25	21
32.1528	0.4	1.4	2.1	0.9	2.2	4		32.1528	24	23	21	17	18	26		32.1528	0.7	0.8	1.7	1.5	2.7	2.2										32.1528	2.8	1.5	2.1	1.6	0.1	3.3		32.1528	43	40	33	39	26	24	37	30	26
33.6784	0.5	0.9	1.9	0.2	2.3	3.1		33.6784	30	26	25	19	24	31		33.6784	0.1	0.8	1.1	1.5	3.1	2.6										33.6784	1.3	0.5	1.2	3.1	0.6	2.8		33.6784	49	44	35	43	28	28	43	34	33
35.328	0.2	1.8	2.3	0.8	3.1	3.1		35.328	32	29	27	23	28	37		35.328	0.5	1.2	1	1.4	3.6	2.6										35.328	2.1	2.3	0.6	2.5	1.4	2.7		35.328	51	45	43	47	32	33	47	37	38
36.8816	-0.1	0.3	3	1.6	1.6	2.4		36.8816	35	29	29	25	29	40		36.8816	0.4	1.4	1.8	1.2	3.3	3.8										36.8816	0.7	1.1	1.7	2.1	1	1.4		36.8816	53	46	46	48	33	36	48	40	40
38.5136	1.4	0.9	2	1.4	1.1	2.6		38.5136	36	31	32	26	30	41		38.5136	0.3	1.7	2.4	1.3	3.6	5.2										38.5136	1.5	1.6	2.2	2.6	1.3	1.1		38.5136	58	49	41	49	35	39	49	42	41
40.0752	0.5	-0.6	2.8	2.6	2.8	3.3		40.0752	37	33	33	28	30	42		40.0752	1.1	0.4	2.9	1.8	3	4										40.0752	0.9	0.8	2.3	1.7	1.6	1.6		40.0752	53	52	46	51	39	38	50	43	42
41.7568	1.5	0.5	2.5	3.1	3	3.6		41.7568	37	34	33	30	31	41		41.7568	2.3	3	2.9	2	3.3	3.4										41.7568	2.7	1.2	2.6	3.3	1.9	2.7		41.7568	54	49	46	50	40	40	51	42	43
43.2784	0.7	2	2.5	4.1	3.6	4.2		43.2784	38	34	34	29	33	41		43.2784	-0.7	1.7	3.3	2.9	4	4										43.2784	1.7	2.9	2.7	2.2	1.8	4.2		43.2784	55	47	44	49	41	41	50	41	43
44.9504	1.3	2.1	3	4.3	2.6	4.2		44.9504	39	32	33	30	34	43		44.9504	1.6	2.2	3.1	3.6	3	4.4										44.9504	0.9	1.5	2.4	1.8	2.6	3.5		44.9504	49	49	46	49	41	43	51	44	44
46.4712	0.7	0.5	2	2.3	1.6	3.8		46.4712	39	35	34	30	35	42		46.4712	2	1.7	1.6	1.8	1.7	3.9										46.4712	0.3	1.6	2.8	2.5	2.7	3		46.4712	56	50	46	50	41	42	51	45	44
48.1632	2.6	2.5	2.3	2.5	2.3	3.7		48.1632	38	33	36	29	35	42		48.1632	0.9	3	2.3	2.1	3.1	2.9										48.1632	0.6	2.5	1.9	2.5	2.5	4.4		48.1632	53	48	45	48	40	41	49	42	43
49.7544	1.7	0.9	4	2.7	2.2	4.5		49.7544	39	33	37	30	35	43		49.7544	1.2	2	3.1	2.7	4.6	5.3										49.7544	3	1.5	2.3	2.4	2.9	4.8		49.7544	52	49	47	48	39	41	50	42	42
51.3776	1.3	1.2	3.2	3.2	2.8	5.5		51.3776	36	32	35	29	34	44		51.3776	1.7	3	4	2.2	5.6	4.8										51.3776	1.1	0.8	1.5	1.9	1.8	2.1		51.3776	52	47	45	48	40	42	47	41	42
52.9576	2.2	0.7	1.7	2.4	3	4.1		52.9576	38	32	35	29	32	42		52.9576	2.2	2.6	4.4	2.7	4.5	4.3										52.9576	-1.9	2.2	1.4	2.5	1.9	1.5		52.9576	51	47	44	47	42	41	46	39	41
54.5696	1.1	0.9	2.4	2.5	3.6	3.9		54.5696	37	32	35	30	31	40		54.5696	1.3	1.9	4	2.3	3.3	5.5										54.5696	2.2	0.1	2.4	3	4.4	4.2		54.5696	49	42	41	45	41	41	45	39	41
56.172	2.1	0.9	2.6	1.7	4.3	4.6		56.172	35	30	33	29	33	42		56.172	1.6	1.8	3.3	2.7	4.2	4.7										56.172	1.4	2.6	1.8	3.1	3.3	4.3		56.172	47	44	45	44	40	40	45	38	40
57.7728	3.2	3	3.3	1.8	1.8	4.4		57.7728	37	32	34	26	32	42		57.7728	1.8	0.7	2.9	2.7	3	4.9										57.7728	1.3	2.2	2.3	1.4	2.2	5.5		57.7728	47	43	40	43	37	39	44	37	37
59.3744	1.3	1.6	2.3	2.3	1.7	3.8		59.3744	37	31	34	28	30	39		59.3744	3.1	0.8	4.2	2.5	4.1	4.3										59.3744	0.3	-1.1	3.3	-0.1	3.9	3.9		59.3744	46	39	41	43	36	39	39	37	38
60.9776	2.4	0.2	1.9	1.3	3.1	3.1		60.9776	36	29	32	29	31	39		60.9776	3.5	3.7	3.5	3.2	5.9	2.9										60.9776	2.1	1.5	3.6	1.7	2.3	1.5		60.9776	46	40	38	41	37	38	41	36	39
62.5776	2.4	0.8	2.6	2.2	3	4		62.5776	33	31	32	27	32	40		62.5776	0.9	2.6	1.7	2.8	3.9	3.8										62.5776	2.7	-1.5	2	2.5	0.8	3.3		62.5776	42	42	40	39	34	35	43	35	37
64.1688	1.8	1.4	2.3	3.3	1.6	4.1		64.1688	34	27	33	26	31	38		64.1688	0.7	1.9	3.3	2.8	2.8	4.9										64.1688	0.1	0.4	1.8	3.3	2.3	2.3		64.1688	42	40	37	38	34	37	40	34	36
65.7712	-0.1	2.1	1.2	2.6	2.3	4.9		65.7712	33	29	33	26	30	37		65.7712	1.5	3.3	3.1	2.6	3.7	4.1										65.7712	1.1	2.4	3.3	4	2.9	2.5		65.7712	42	39	36	40	33	36	41	32	35
67.392	2.6	1.1	1.5	2	4	4.9		67.392	30	27	32	25	30	37		67.392	0.5	1.8	2.5	2.6	4.8	3.2										67.392	-0.4	-0.8	4.7	3	2.1	3.2		67.392	43	40	37	38	31	35	40	32	35
68.9936	3	2.6	2.7	1.7	3	3.9		68.9936	31	28	30	25	31	37		68.9936	1.1	2.7	3.1	2.8	5.3	3.5										68.9936	-0.1	0.1	3.7	2.2	2.7	3.1		68.9936	42	36	36	38	32	34	38	31	34
70.5952	2	1.9	3.2	1.4	2.3	4.8		70.5952	32	30	30	26	31	35		70.5952	3.9	1.5	3.3	2.7	3.6	3.6										70.5952	1.1	1.1	2.2	1.2	2	3.5		70.5952	38	35	36	34	33	32	36	29	34
72.1968	1.1	1.8	2.1	1.5	2.3	4.3		72.1968	30	24	30	26	29	33		72.1968	0.9	3	2	2.9	3.4	4.6										72.1968	1.7	1.5	2.6	1.7	2	3.9		72.1968	40	34	34	32	32	34	34	29	32
73.7984	1.1	2.4	1.4	1.5	3.1	3.5		73.7984	30	26	28	25	28	33		73.7984	1.2	1.5	3.1	3.5	3.7	5										73.7984	1.4	1.4	2.7	2.6	3.6	2.5		73.7984	37	34	33	33	29	34	31	28	32
75.3904	1.7	0.3	1.3	1.7	3	3.9		75.3904	29	25	28	25	27	32		75.3904	1.2	2.6	4.1	3.4	4	4.2										75.3904	2.6	0.6	3	2.1	2.9	3.3		75.3904	37	32	33	33	29	31	33	28	33
77.012	0.9	1.1	2.9	1.4	1.9	4.7		77.012	27	23	28	24	26	33		77.012	2	1.3	3.4	3.3	4.7	4.2										77.012	2.7	1.2	3.9	1.7	3.2	4.3		77.012	36	30	30	32	28	31	34	28	32
78.6032	1.2	1.1	3	2.6	1.4	5.3		78.6032	28	25	27	24	26	33		78.6032	2.9	2.8	2.6	3.6	4.1	5.1										78.6032	1.4	1.3	3.2	1.2	3.3	3.1		78.6032	34	33	30	30	28	30	30	28	31
80.2048	1.7	1.5	2.5	3.2	2.5	3.8		80.2048	27	22	28	23	25	32		80.2048	1.2	3.4	4.3	2.6	3.6	5										80.2048	2.3	-1.3	1.5	2.9	1.7	3.6		80.2048	33	29	29	28	28	30	29	26	29
81.816	1.5	2.5	2	2.5	3.7	4		81.816	27	22	28	22	25	29		81.816	2.2	2.2	4.5	1.8	3.3	5.1										81.816	3.5	-0.8	1.3	2	1.5	3.3		81.816	33	30	30	29	26	28	30	23	28
83.408	2.6	1.5	2.5	2.7	2.9	5		83.408	26	23	26	24	25	30		83.408	1.7	3.8	2.4	1.8	3.7	5.4										83.408	3	0.1	4	1.4	2.6	4.8		83.408	32	29	29	29	23	26	30	23	28
85.0096	1.4	1.7	2.6	3.6	1.9	4.4		85.0096	25	23	25	23	23	31		85.0096	1.2	3.2	2.7	3.2	4	4.1										85.0096	0.1	1.7	4	2.4	2.5	4.6		85.0096	31	29	27	28	26	28	27	22	26
86.6016	1.2	2.5	2.2	1.6	2.6	4.4		86.6016	25	23	26	22	23	29		86.6016	2.9	3.9	2.9	3.7	4.6	4.4										86.6016	1.5	3.6	2.4	2.6	2.1	3.3		86.6016	30	27	23	26	25	28	27	21	25
88.2128	2.8	2	2.9	0.9	3.6	3.5		88.2128	24	21	26	21	23	28		88.2128	2.1	0.9	3.4	3.5	4.3	5										88.2128	2.6	1.2	1.4	2.1	2.7	5		88.2128	30	25	29	25	21	26	27	22	26
89.8056	3	0.8	4	3	3.4	4.3		89.8056	23	21	25	20	23	28		89.8056	1.6	3.6	3.2	2.1	3.5	4.2										89.8056	3	2.5	2.2	1.4	1.8	3.6		89.8056	27	26	24	25	22	25	26	21	27
91.4064	2.8	3.5	3.4	2	3	5.3		91.4064	24	21	24	20	22	26		91.4064	2.4	2.7	2.9	2.8	3.8	3.6										91.4064	3.8	1	2.8	2.4	1.7	2		91.4064	29	26	26	24	23	26	26	21	25
93.0176	1	1.1	3.2	1.3	3.4	3.9		93.0176	22	20	24	20	22	26		93.0176	2.1	2.9	3.3	2.2	3.3	4										93.0176	1.7	1.1	2.1	1.6	0.8	3		93.0176	27	23	25	24	21	26	25	19	25
94.6096	0.5	2.2	2.9	2.3	3.2	3.2		94.6096	22	19	23	19	22	26		94.6096	2.5	2	3.9	1.6	3.1	4										94.6096	2.8	0	2	1.9	0.6	3.3		94.6096	26	23	23	25	21	26	24	16	24
96.2112	2.6	0.8	1.3	2.1	2.8	3.9		96.2112	22	21	21	18	21	24		96.2112	2.1	2.4	3.8	2	4.8	5										96.2112	2.3	2.8	1.7	2.6	2.3	4		96.2112	25	23	22	23	18	24	23	19	23
97.8144	2.1	2.4	1.2	2.5	4	4.8		97.8144	21	19	22	19	20	25		97.8144	1.6	1.8	3.5	2	4.7	5.5										97.8144	3.4	0.8	2.2	2.1	2.6	3.3		97.8144	28	24	22	23	18	24	22	19	24
99.4144	2.9	1.9	0.7	3.2	3.5	4.7		99.4144	20	20	20	18	19	27		99.4144	0.7	2.9	3.1	2.6	3.4	4.6										99.4144	2.1	1.6	4	3	2.9	1.9		99.4144	23	23	19	23	18	22	22	15	21
101.016	3.1	2.2	1.4	2.8	2.2	4.1		101.016	20	17	18	17	19	25		101.016	4.1	2.2	2.2	2.2	3.9	4.6										101.016	1.4	2.9	3	3.8	0.9	3.1		101.016	23	19	24	23	16	20	22	15	22
102.607	2.4	1.1	2.4	1.6	2	4.3		102.607	20	19	19	17	18	23		102.607	-0.5	1	3.5	3	4.9	5.6										102.607	1.3	1	1.2	3.2	1.4	3.9		102.607	24	21	20	22	16	22	21	16	22
104.22	2.1	3.1	1.7	1.4	2.7	5.1		104.22	20	19	18	16	17	23		104.22	1.6	1.4	3.5	3.1	3.8	4.5										104.22	1.5	1.2	2.7	1.8	1.7	2.5		104.22	22	21	18	19	20	22	21	16	21
105.81	1.8	2.5	1.7	2.2	2.8	4.3		105.81	17	17	20	15	17	22		105.81	2.2	1.9	2.6	2.9	3.6	4.3										105.81	1.7	1.2	3.4	1.8	0.8	3.3		105.81	24	17	21	19	17	21	20	14	21
107.412	1.7	0.9	2.7	1.4	1.6	4.4		107.412	18	17	19	17	16	22		107.412	3.6	2.8	3	3	5.5	4.7										107.412	1.5	0.9	2.6	2.2	0.7	3		107.412	21	20	22	20	14	20	20	13	19
109.014	1.4	1.1	2.2	3.2	1.8	4.9		109.014	18	16	18	17	16	21		109.014	2.1	2.9	3.2	3	4.8	3.9										109.014	1.3	0	2.5	1.8	0.6	2.3		109.014	21	20	20	19	16	20	20	14	19
110.627	3.7	2.6	1.1	2.9	3.4	4.1		110.627	17	18	16	15	16	19		110.627	2.7	2.6	2.3	2.9	4.2	3.8										110.627	1.2	1.1	1.8	0.8	1.7	3.8		110.627	21	20	19	18	16	19	18	14	19
112.217	0.8	3	1.4	2.7	3	4.5		112.217	16	16	16	15	16	21		112.217	1.5	1.7	2.4	3.1	4.6	3.1										112.217	2	-0.2	2.6	0.7	2	3.8		112.217	19	16	16	19	15	20	18	14	17
113.829	2.6	1.9	2.5	3.8	2.2	5.2		113.829	18	15	17	16	16	20		113.829	1.2	0.5	2.9	3.4	4.4	3.8										113.829	2.2	1.4	3.5	2.2	2.2	3.6		113.829	18	18	21	18	14	19	18	13	17
115.431	0.8	2.1	3.1	1.7	2.2	3.7		115.431	17	16	15	14	15	18		115.431	1.5	2.2	3.6	3.5	4.3	4.4										115.431	1.6	0.9	3.4	2.3	2.2	3.2		115.431	17	17	18	17	15	17	17	12	19
117.024	1.6	3.1	2.7	0.5	3.1	3.4		117.024	16	16	16	15	14	19		117.024	2	2.2	3.6	3.5	3.6	3.6										117.024	3	0.2	3.2	2.8	1.8	3.2		117.024	21	16	17	17	15	19	15	11	17
118.623	1.4	0.1	2.5	2.3	3.7	3.7		118.623	15	15	16	15	14	18		118.623	1.2	2.3	3.6	3.4	4.3	3.8										118.623	3.6	0.3	1.4	2.1	0.3	2.1		118.623	18	16	15	13	12	19	15	11	14
120.225	3	0.5	2.8	3.5	4.3	5.3		120.225	15	13	16	13	14	19		120.225	0.4	2.9	3.4	3.4	3.6	4.2										120.225	2.6	2	0.6	1.8	0.6	0.7		120.225	17	16	18	14	14	17	14	11	14
121.829	2.1	2.9	2.2	2.5	4.4	5.9		121.829	16	12	16	13	13	18		121.829	1.2	2.2	1.9	3.2	3	5										121.829	2.2	0.1	2.3	3.3	3	1.9		121.829	16	14	16	17	16	16	13	9.5	16
123.428	0.6	1.9	3.1	1.5	2.5	3.9		123.428	13	12	15	14	13	16		123.428	1.6	1.7	2.1	2.8	4.8	5.8										123.428	1.2	2.5	4	2.1	2.1	1.5		123.428	16	14	16	14	14	16	14	9.3	16
125.03	1.6	1.5	1.8	0.9	1.3	4.1		125.03	13	14	14	13	13	17		125.03	1.2	2.6	3.5	2.8	4.3	5.6										125.03	2.1	1.2	2.7	1.2	1.1	1		125.03	14	14	15	13	11	15	15	8.5	16
126.632	3.7	2	2	1.9	1.1	4.3		126.632	14	14	13	12	12	17		126.632	1.2	1.1	3.7	3.7	4	5.2										126.632	1.9	1.6	2.2	2.4	3.6	3.5		126.632	16	14	16	13	14	15	13	7.9	17
128.223	1.5	3.6	3	2.7	2.4	3.9		128.223	12	12	14	12	11	16		128.223	2	2.4	3.1	3.1	3.8	3.3										128.223	1.4	-0.2	2.5	3.5	2.9	4.2		128.223	16	14	15	13	13	15	10	9	15
129.825	1.5	0.9	2.7	3.2	3.2	5.1		129.825	13	13	13	12	13	16		129.825	2.2	2.7	2.6	2.6	4	3.1										129.825	3.8	-0.9	3.3	4.2	1	2.8		129.825	18	12	15	11	12	14	11	9.6	13
131.426	0.8	3	1.8	3	3.5	5.7		131.426	14	11	13	12	13	16		131.426	3.2	2.8	3.1	2.6	4.4	5										131.426	1.2	1.7	2.7	3	2.4	2.2		131.426	14	12	15	11	12	14	12	9.2	13
133.029	3	3.5	1.5	2.1	4.1	4.4		133.029	12	13	11	11	12	15		133.029	0.9	3.1	3	1.5	3.8	6.1										133.029	1.6	1.6	1.3	2.5	2	1.8		133.029	13	13	16	11	10	15	10	9.5	13
134.629	2.2	2.9	1.6	1.3	4	2.6		134.629	11	13	12	12	11	15		134.629	1	1.6	2.3	2.9	3.5	4.7										134.629	1.5	4.2	1.1	1.5	1.7	2.1		134.629	13	11	14	10	11	13	9.6	7.9	14
136.231	2.6	3.4	2.2	1.3	2.9	2.8		136.231	13	12	13	12	10	14		136.231	1.6	2.5	2.5	3.8	4.1	4										136.231	2.7	1.2	1.7	2.3	1.7	1.3		136.231	15	13	12	11	13	14	9.5	6.9	13
137.832	2.6	1.2	2.7	2.9	2.4	4.5		137.832	11	12	11	11	11	14		137.832	1.8	1.1	3.5	2.6	4.1	5.7										137.832	2.1	1.6	1	2.8	1.6	2.8		137.832	11	12	15	8.7	12	15	8.8	7.4	12
139.424	0.4	1.8	1.9	3	3.6	4.8		139.424	13	12	12	9.1	9.2	14		139.424	2.7	3.3	3.3	2	4.4	4.5										139.424	0.7	2.3	1.8	2.2	1.6	3.8		139.424	13	9.6	11	8	10	14	9.1	7.4	14
141.026	0.2	1.1	2.1	2.6	2.7	4.4		141.026	11	12	12	10	9.7	13		141.026	1.7	1.7	3.2	1.8	4.3	2.2										141.026	2.9	2.1	0.8	2.5	1.8	2.7		141.026	11	11	14	8.3	9.5	13	8.4	5.6	11
142.627	0	0.1	1	1.6	4.6	5.1		142.627	6.7	8.9	8.9	8.5	15	17		142.627	-1.6	-2.9	2.9	2.1	6	6.5										142.627	-2	-2.5	0	2.1	4.3	6.1		142.627	13	7.7	12	9.2	6.5	10	22	14	21
144.23	1	0.8	1.1	1.5	30	24		144.23	8.1	11	9.2	8.2	43	46		144.23	2.4	-0.7	2.6	2.9	26	26										144.23	1.3	1.2	0.1	1.1	25	34		144.23	8.3	9.9	15	7.7	7.4	8.4	87	62	76
145.83	0.4	2.3	2.2	2.5	76	65		145.83	8.4	11	9.4	9.9	91	97		145.83	2.8	1.3	1.4	1.9	63	63										145.83	1.4	1.2	1.8	2.3	63	79		145.83	10	11	11	7.4	8.4	12	166	135	152
147.432	0.6	1.7	2	2.5	116	103		147.432	11	10	9.7	9.4	130	141		147.432	3.5	1.8	1.8	1.5	101	102										147.432	3.7	2.6	3	2	106	123		147.432	12	7.6	12	9.1	7.1	9.7	202	185	198
149.034	2.6	1.9	3.6	2.5	145	135		149.034	7.6	8.5	11	9.5	163	172		149.034	2.1	1.3	3.1	1.7	134	132										149.034	0.7	1.9	3.3	1.9	143	160		149.034	4.9	6.6	11	6.4	7	9.3	224	221	233
150.626	1.5	2.2	4.1	2.2	167	161		150.626	7.3	9.9	11	8.9	189	196		150.626	3.2	2.2	2.3	1.4	159	157										150.626	1.7	0.9	0.8	2.3	175	190		150.626	8.8	7.1	11	6.7	9.1	9.7	233	239	252
152.227	2.7	2.8	3.9	2.2	186	180		152.227	7	7.5	10	7.1	208	213		152.227	3	2.6	2.9	3.3	179	178										152.227	2.3	-0.5	-0.2	1.4	205	212		152.227	8	8.3	11	7.9	8	9.7	243	251	266
153.829	1.6	2.7	3.7	3.9	201	197		153.829	5.9	8.9	12	10	221	225		153.829	3.7	0.5	3.7	4.9	196	189										153.829	2	-0.5	1.9	3.2	227	235		153.829	8	4.7	11	8.3	7.9	11	252	260	274
155.431	0	1.2	3	3	209	210		155.431	6.4	8.1	14	12	231	234		155.431	1.9	0.9	4	3.6	209	199										155.431	0.5	-0.4	2	1.8	241	249		155.431	8	5.6	12	7.4	7.6	11	253	269	282
157.032	0.2	2.4	4.6	3.5	221	219		157.032	7.2	8.5	12	9	239	244		157.032	1.7	2.1	3.5	3.1	220	210										157.032	2.5	0.4	2.5	1.6	255	262		157.032	7.5	7	11	8.3	7.2	11	256	273	289
158.634	2.7	3.3	4.1	4.2	231	227		158.634	7.8	8.9	13	11	248	252		158.634	2.3	1.7	4.9	3.5	228	219										158.634	2.2	2.7	3.8	4	265	275		158.634	7.4	9	11	9.3	9.6	14	262	280	292
160.235	2.1	3.9	2.6	4.3	237	233		160.235	8.4	7.5	15	12	255	252		160.235	3.3	2.4	6.3	2.9	236	225										160.235	2.4	-0.9	3.8	3	274	284		160.235	8.5	8.1	11	8.7	11	13	268	285	299
161.826	1.1	2.8	3.8	4.9	240	237		161.826	8.6	6.6	13	12	257	257		161.826	2.4	1.4	3.9	4	245	228										161.826	2.2	1.7	2.7	2.5	281	289		161.826	6.4	6.5	9.8	9.4	9.1	13	270	285	302
163.429	2.9	3.2	4.9	4.4	245	243		163.429	7.7	8.1	14	12	262	261		163.429	1.3	1.9	2.6	4.8	246	233										163.429	0.8	2.9	2.1	3	289	295		163.429	3.5	8	9.8	10	10	14	271	291	309
165.109	3.8	2.8	4.3	4.8	248	244		165.109	6.2	8.9	16	12	267	260		165.109	3.3	2.1	4	4.6	246	237										165.109	0.6	3	1.9	3.8	295	302		165.109	6.2	9.1	12	12	12	13	276	294	315
166.631	1.6	3.2	4.8	4.1	253	245		166.631	7.4	9.3	16	12	268	268		166.631	3.5	2.4	4.9	4.3	251	242										166.631	2.1	3.3	3.6	2.3	301	306		166.631	7	7.4	11	11	12	13	275	293	314
168.284	2.4	4.6	6.4	4.3	257	250		168.284	5.2	9.2	16	13	269	272		168.284	2.3	3.6	4.6	3.4	256	246										168.284	1.7	1.2	4.3	2.9	307	313		168.284	5.7	6.5	12	11	13	15	277	298	316
169.834	3.2	2.5	5.7	4.1	257	253		169.834	7.9	6.9	18	14	273	272		169.834	2.6	2.3	4.7	3.6	262	250										169.834	0.8	0.6	4.2	3.4	309	315		169.834	4.8	7.6	9.7	12	11	16	281	303	318
171.471	2.9	2.9	4.7	4.2	261	257		171.471	7.8	7.3	17	14	273	275		171.471	3.3	2.3	4.5	3.4	265	252										171.471	2.9	3	2.9	1.3	313	319		171.471	5.4	5.7	12	14	13	17	277	302	322
173.027	2.8	2.4	5.3	4.6	265	259		173.027	6.9	7.3	17	13	275	273		173.027	3.4	2.8	5.2	4.3	266	254										173.027	2.7	1.3	3.3	3.4	314	327		173.027	5.5	6.7	11	11	13	15	280	304	323
174.654	3.5	3.2	4.6	5.5	268	261		174.654	8.1	8.2	18	14	278	276		174.654	4.1	4	5.3	4.4	268	256										174.654	2	1.2	4.1	5.5	316	331		174.654	5.2	6.7	9.2	11	12	16	286	305	323
176.23	2.8	3.4	5	5.6	268	264		176.23	7.2	5.9	18	15	275	274		176.23	3.3	0.8	5	3.2	270	257										176.23	2.7	1.9	4.4	4.2	322	335		176.23	3.3	7.6	11	12	14	17	286	303	328
177.914	3.9	3.3	5.6	4.7	270	264		177.914	6.6	6.2	17	13	276	272		177.914	3.3	2.2	4	4	271	259										177.914	2.5	1.4	3.7	5.5	324	336		177.914	6.9	9.4	11	13	13	16	281	308	331
179.434	3.9	3.9	5.1	5.1	273	264		179.434	9	8.5	18	14	281	278		179.434	2.6	2.3	4	4.7	273	262										179.434	2.9	1.7	2.4	4.2	324	337		179.434	6.2	8.5	10	12	12	16	284	312	327
181.116	2.9	3.7	5.2	4.9	272	266		181.116	7.6	7	18	15	283	281		181.116	3.1	1.5	5.1	4.8	275	265										181.116	2	0.9	3.6	3.5	330	340		181.116	5.4	8.1	14	13	12	16	287	307	327
182.718	5	4.5	5.1	5.8	274	267		182.718	6.7	7.1	17	15	283	278		182.718	3.4	2.5	4.6	5.6	277	266										182.718	4.4	2.4	3.1	3.8	332	342		182.718	5.2	7.6	9.5	12	13	16	287	306	326
184.339	2.8	2.4	4.9	7	279	271		184.339	5.8	8.2	18	15	283	277		184.339	3.4	2.1	4.3	4.9	278	265										184.339	1.6	3.5	2.3	3	330	343		184.339	3.9	9.9	13	12	14	17	285	308	326
185.941	2.8	3.3	6	6.8	277	271		185.941	5.3	8	18	13	283	278		185.941	3.5	3.5	4.4	4.5	278	267										185.941	4.4	-1	3.8	3.6	331	344		185.941	5.2	6.2	7.8	11	15	17	285	308	329
187.533	4.6	4.1	6.3	5.4	275	268		187.533	6.6	7.6	17	14	285	278		187.533	3.5	3.7	4.3	5.4	280	270										187.533	4	1.9	3.7	3.9	335	344		187.533	6.3	5.2	11	10	15	15	285	308	326
189.144	4.3	4.6	5.3	5.8	277	271		189.144	5.7	7.3	16	16	283	283		189.144	4.5	1.9	5.3	5.7	284	272										189.144	4.2	2.1	3.7	4.5	336	347		189.144	1.3	7	10	12	15	17	284	304	324
190.735	2.6	2.7	4.6	7.2	280	272		190.735	4.8	8.2	17	15	281	285		190.735	2.3	3.4	6.3	5.1	283	274										190.735	3.5	4	3.6	4.6	333	350		190.735	3.5	7.2	13	11	15	20	284	305	326
192.337	5.7	3.6	5	6.2	279	271		192.337	6.3	8.2	18	14	286	279		192.337	4.3	2.3	5.8	4.5	281	272										192.337	1.4	2.3	5	4.1	337	354		192.337	5.5	8	13	9.7	13	18	280	304	328
193.958	4.4	3	6.1	5.7	279	274		193.958	7	8.2	17	16	285	277		193.958	4.2	2.6	5.2	3.3	282	270										193.958	3.3	-0.3	5.8	3.6	338	352		193.958	4.7	7.2	11	10	12	16	282	304	328
195.55	4	2.7	6.7	5	285	272		195.55	5.2	9.2	15	15	281	280		195.55	3.7	2.8	4.7	4.5	284	270										195.55	2.7	3.3	5.1	3.8	340	354		195.55	3.8	8.3	13	10	12	16	279	304	321
197.152	2	1.9	6.2	4.9	283	272		197.152	7.1	6.3	16	15	282	280		197.152	3.4	3.8	6.3	5	287	271										197.152	2.5	3	4	3.3	344	356		197.152	3.2	8.9	11	9.1	11	15	275	299	320
d(i)								d(ii)								d(iii)								d(iv)
time (s)	buffer		A23187 5µM		Iso 1 µM			time (s)	buffer		A23187 5µM		Iso 1 µM			time (s)	buffer		A23187 5µM		Iso 1 µM				Iso 1 µM			A23187
3.2784	3.89566	3.12073	6.10661	4.49617	3.80301	4.34279		3.2784	1.62908	3.63279	4.47426	4.99068	2.05001	1.82849		3.2784	0.370157	3.04963	4.24114	5.21029	3.46073	2.70063		primed with solvent	50.45		primed with solvent	8077
4.8696	2.69413	2.22031	5.79172	4.14139	3.59546	4.26647		4.8696	2.44189	3.53894	4.60895	6.05053	2.13099	1.97764		4.8696	0.161907	2.34281	4.08439	5.13252	2.79175	3.55921			76.91			10066
6.4712	2.13614	2.27026	5.25669	4.61711	4.67525	3.92336		6.4712	2.31581	3.31444	5.02337	5.89358	1.70449	1.38864		6.4712	0.405058	2.12739	3.32313	5.97675	2.81363	3.17638			134.5			9806
8.0728	3.26527	1.88515	4.44447	5.38769	4.50259	3.06546		8.0728	1.61222	3.95888	4.3698	4.89115	2.03182	1.59741		8.0728	0.702727	2.38655	3.57288	5.24251	3.82047	2.30477			60.8			7734
9.6744	2.85428	2.73864	6.48083	4.78193	3.61697	3.79596		9.6744	2.1667	4.26635	3.96657	4.04407	1.69365	1.78694		9.6744	0.372361	3.04657	3.66703	4.38791	3.93379	1.72046		primed with ATP	2343		primed with ATP	8035
11.2768	2.44402	3.32538	5.77156	4.32051	3.47964	3.66384		11.2768	2.21876	3.66036	4.44501	5.07995	2.23036	2.59908		11.2768	0.07053	3.36567	3.85443	5.71875	3.76914	2.57458			3700			10565
12.868	1.91163	2.77789	5.26084	4.50191	3.86652	4.18844		12.868	1.78745	3.33954	4.72237	5.01572	1.33278	1.62429		12.868	0.229875	3.1593	4.24969	5.56785	3.47407	3.19922			2765			8714
14.4792	3.51684	1.90977	4.74247	4.64013	4.23412	2.63594		14.4792	1.41727	3.71716	4.53174	4.11618	1.35532	1.51949		14.4792	0.118143	2.87241	3.92747	4.93195	3.36269	3.17419			2291			7418
16.072	2.27948	2.17988	5.47871	4.31724	4.14787	3.92538		16.072	1.72673	3.95369	4.31144	5.24967	2.44053	0.910055		16.072	0.26561	2.48967	3.91962	4.81766	3.31644	2.4952		primed with ATP + FR	81.22		primed with ATP + FR	7468
17.6728	2.93546	2.64507	4.92309	4.38748	4.22853	3.72352		17.6728	1.77426	3.98101	4.70006	5.03208	2.23344	0.788444		17.6728	0.425633	2.56136	4.23513	5.51508	3.30726	2.95848			51.23			4384
19.2736	3.32012	4.00981	4.95179	5.5038	3.97193	3.44307		19.2736	1.69604	4.22117	4.73687	5.02675	1.72799	1.24211		19.2736	0.275178	3.36121	3.9538	5.71119	3.54501	3.68387			45.21			10112
20.8896	1.6447	2.74316	4.76604	3.83039	3.14358	3.85612		20.8896	2.75713	3.70229	4.43302	5.85189	2.28514	1.97567		20.8896	0.247095	3.58531	4.06366	5.26285	3.34043	3.7811			23.01			8460
22.4768	0	1.10074	4.59781	4.8447	0.80491	3.41757		22.4768	2.22499	1.39816	1.95445	1.86584	0.774127	1.56733		22.4768	0	1.91948	1.59671	2.5196	1.3505	1.33077
24.0688	2.21366	0	0.289847	0	0	0		24.0688	0	0.356835	0.547731	0.238432	0.221984	0		24.0688	0.185978	0	0	0	0	0
25.68	2.60637	0.454788	0	0.646866	2.52636	2.394		25.68	0.556695	0	0	0	0	0.520645		25.68	0.351093	0.209923	1.3482	0.324684	0.218478	0.185673
27.284	3.03418	-0.81451	-0.1437	0.42997	1.25934	1.59832		27.284	0.819049	1.99844	1.05627	0.643485	0.473985	1.11568		27.284	-0.30063	0.781527	1.91695	0.516432	0.375017	-0.32747
28.8736	4.39514	-0.90601	-1.12112	1.98338	2.31029	1.69458		28.8736	2.87323	7.51974	5.33324	3.18059	14.2626	3.28668		28.8736	-0.52648	1.20317	2.50661	1.24562	0.684399	0.204195
30.4848	3.1585	0.138017	1.80713	1.01869	1.61018	1.33472		30.4848	9.28571	26.2868	14.6036	8.5705	44.5157	26.373		30.4848	0.264419	1.5677	2.36038	1.2086	0.573846	-0.47421
32.1528	1.94527	0.577352	-0.06487	1.36276	2.12173	1.54444		32.1528	17.8151	58.2355	38.7037	15.7514	87.3007	67.3488		32.1528	0.359914	1.42145	2.61903	0.947438	1.1993	-0.88814
33.6784	2.74166	0.54957	-0.4085	0.694265	3.22587	2.29358		33.6784	29.1037	94.4305	75.8794	40.9573	128.842	111.744		33.6784	0.591384	1.60353	3.30849	1.53207	1.8196	-0.33775
35.328	2.94496	0.660174	0.374001	-0.0137	2.74337	2.85856		35.328	43.0487	127.238	115.744	75.8055	158.778	146.321		35.328	1.09442	1.90715	3.69035	2.09669	1.77963	0.214427
36.8816	2.14492	1.72911	0.342829	1.69393	2.73989	2.52315		36.8816	64.3142	150.613	148.565	109.067	176.56	167.279		36.8816	1.8535	2.05416	3.42859	1.97785	1.60899	0.787683
38.5136	2.99835	1.86794	0.39889	2.82976	2.33682	2.04338		38.5136	87.001	163.406	171.309	138.886	184.292	175.91		38.5136	2.07692	2.72913	3.29627	2.04463	1.76132	0.622551
40.0752	2.93984	1.21025	-0.02187	2.67312	3.04408	2.61789		40.0752	104.922	167.114	179.477	157.165	183.86	177.643		40.0752	1.35184	2.71849	3.53168	2.06527	2.38463	0.440709
41.7568	2.98665	1.87869	1.18983	1.95387	3.06693	2.25419		41.7568	119.198	165.636	179.885	166.407	179.572	175.124		41.7568	1.60501	1.96302	3.35672	2.27474	2.46805	0.595369
43.2784	3.08757	1.19541	-0.16443	1.96123	2.66226	2.06716		43.2784	128.089	159.946	177.59	168.621	176.857	170.893		43.2784	1.38578	2.1432	3.17814	3.1486	2.59017	1.2079
44.9504	2.31092	2.11578	1.5323	2.17103	2.87399	2.87949		44.9504	130.121	151.312	172.754	166.056	172.941	168.157		44.9504	1.63928	2.35264	3.60464	3.67049	2.84002	1.34025
46.4712	2.62538	2.72966	1.263	2.60891	3.68575	3.2717		46.4712	129.804	141.931	163.501	160.424	168.181	164.033		46.4712	2.011	3.04622	3.65255	3.34311	2.78621	0.834098
48.1632	3.82106	1.07309	1.03436	2.8607	2.58077	2.77768		48.1632	125.709	132.737	155.204	152.083	164.269	158.08		48.1632	2.40758	3.3098	3.21219	3.35945	2.76876	0.771777
49.7544	2.72045	0.451681	0.738196	2.64873	2.6185	3.27311		49.7544	117.857	123.62	146.354	141.678	158.877	153.955		49.7544	2.8297	3.44267	3.62532	3.08751	2.83633	0.914553
51.3776	2.37528	2.23969	1.71889	2.33772	4.21806	2.83042		51.3776	110.736	115.994	136.622	133.199	155.261	149.218		51.3776	2.50682	3.96964	4.20927	2.91105	2.5066	1.05787
52.9576	3.55268	1.26056	1.00849	3.08927	2.78981	2.49055		52.9576	103.511	109.382	127.573	124.749	153.707	146.357		52.9576	2.31735	3.67387	3.47598	3.21206	2.76726	1.06566
54.5696	3.41373	1.03302	1.04231	3.28122	2.79302	3.13744		54.5696	96.1823	104.377	118.331	116.275	148.483	142.408		54.5696	2.73014	3.98857	3.62254	3.06673	2.79588	1.43931
56.172	3.63385	2.52318	3.81124	1.86729	3.9005	1.84086		56.172	91.7956	99.7837	112.716	109.069	144.019	136.785		56.172	2.99462	3.53878	4.30202	3.28457	2.70644	1.32427
57.7728	4.14503	1.78277	1.39265	2.69537	3.63268	1.76777		57.7728	88.3799	95.2281	107.72	103.75	140.068	132.391		57.7728	2.74728	2.88851	4.37605	3.42026	3.66085	1.15053
59.3744	2.35041	2.30082	1.89433	3.0729	2.79322	3.44337		59.3744	83.9776	91.2073	102.361	98.6957	135.275	127.534		59.3744	3.36656	2.84743	4.26196	3.92443	3.11184	1.64431
60.9776	4.04192	2.17404	2.16532	2.38337	3.4729	2.76651		60.9776	79.5678	86.9444	99.076	95.8704	130.291	121.172		60.9776	3.46478	3.52595	3.9987	3.38977	2.77164	1.57339
62.5776	2.5837	2.12751	1.27847	3.43605	2.63108	2.75225		62.5776	75.8806	83.7623	94.5431	94.121	125.529	116.811		62.5776	3.31868	3.80374	4.55188	3.17223	3.45015	1.58892
64.1688	2.79212	1.97971	2.06174	3.13538	2.78412	2.99241		64.1688	73.8193	82.8868	93.0161	91.1075	120.717	111.907		64.1688	3.61834	3.1424	3.95121	3.26574	3.60566	1.80826
65.7712	3.38155	1.11483	0.832176	4.18089	3.46513	3.64717		65.7712	71.1648	81.2572	90.5704	88.1765	114.578	107.718		65.7712	3.23359	4.0386	3.68245	2.90965	3.3802	1.97206
67.392	2.61002	3.02582	2.05319	3.64913	3.23134	4.30404		67.392	67.7938	77.3894	86.3991	85.0969	108.484	104.655		67.392	3.61593	5.01854	4.13729	3.52475	3.30829	2.00682
68.9936	3.38521	1.66291	2.93156	2.7162	3.65891	2.49409		68.9936	64.8266	74.2664	83.3427	82.5224	103.731	99.669		68.9936	4.15553	4.33743	3.97705	3.93404	3.51205	1.24711
70.5952	2.84697	2.78039	1.05661	3.60706	2.71402	2.71934		70.5952	62.9887	72.3277	81.3978	81.2092	99.7563	94.5569		70.5952	4.09765	4.02398	4.41792	3.99446	3.4423	0.560394
72.1968	2.78993	2.13805	1.54578	3.58889	3.18841	2.59974		72.1968	61.2294	70.5768	78.8846	79.4681	96.205	91.1917		72.1968	4.28604	4.32686	4.86777	4.00291	3.02626	0.841845
73.7984	3.21335	1.18516	1.56523	3.12019	2.91709	3.19399		73.7984	58.851	68.4855	77.2561	78.0736	90.7871	87.7091		73.7984	4.31801	4.83064	4.67752	4.00257	2.83156	1.32089
75.3904	2.32847	2.61015	2.27179	3.32703	3.23362	4.47411		75.3904	57.6417	68.6795	74.8364	77.2239	84.8802	84.1128		75.3904	4.5575	4.53815	4.21218	4.31177	3.92142	1.44753
77.012	2.91132	2.69926	2.12271	2.14949	3.4111	2.75721		77.012	55.5372	66.7342	72.8309	73.7442	83.1001	82.1821		77.012	4.48044	4.08498	4.16262	4.1584	4.33569	2.17114
78.6032	2.74678	3.18742	2.09992	3.52782	4.26489	3.18717		78.6032	52.8694	63.6229	69.5199	71.1213	79.1683	78.6027		78.6032	3.81963	4.96224	4.34711	4.26941	4.22012	1.63939
80.2048	2.71314	2.45971	2.3597	2.90593	4.08581	3.89763		80.2048	51.1602	62.0137	67.3466	71.2283	75.8624	76.9611		80.2048	3.82843	5.05469	4.412	4.30756	3.90259	2.03292
81.816	2.84477	2.57476	0.646726	3.97576	3.95442	3.51373		81.816	48.947	61.3875	66.4236	68.7894	73.8934	73.6214		81.816	4.32621	5.01066	4.4244	3.83936	2.91343	2.60154
83.408	2.66853	2.71545	1.2366	3.12975	4.24538	3.40828		83.408	46.7861	58.2949	65.0079	67.8604	71.0432	70.0219		83.408	5.06741	5.00893	4.30718	4.13786	2.98467	1.72035
85.0096	2.89231	2.05263	1.50468	2.66699	3.74199	3.03939		85.0096	45.5936	56.9949	62.6045	66.531	67.5517	69.5975		85.0096	5.06621	4.78315	4.06213	3.9203	2.88272	1.64268
86.6016	3.68065	2.98984	1.57733	2.5354	3.90007	2.16165		86.6016	45.1901	55.5454	59.7836	64.3371	65.0606	68.4932		86.6016	4.81406	4.96349	4.1818	3.88913	3.14192	2.11721
88.2128	1.69736	2.74982	2.46239	2.95269	3.36593	3.18723		88.2128	44.0009	53.8702	57.098	61.6016	64.0389	65.0686		88.2128	4.92455	4.68597	4.35904	4.11564	2.95059	2.2163
89.8056	2.28094	3.48089	1.87923	2.42776	2.47919	3.38949		89.8056	41.3115	52.3752	56.2097	60.5401	60.8872	62.5549		89.8056	5.25169	5.14197	4.84234	3.77296	2.50959	1.6909
91.4064	3.15558	3.02353	2.07214	1.92555	4.65286	3.10813		91.4064	40.5021	51.408	56.0956	59.3999	58.708	60.2928		91.4064	4.93002	4.99929	4.70318	3.3962	2.97589	2.17168
93.0176	1.97891	2.44188	2.42271	2.42718	3.00822	3.33469		93.0176	38.6811	50.3243	53.9855	58.4821	57.2505	59.4603		93.0176	4.56486	4.33854	4.32499	4.02004	2.99133	2.70203
94.6096	1.71052	3.19418	0.832505	3.65422	3.97673	3.18378		94.6096	36.9014	49.4813	52.6954	55.4928	54.6649	57.5208		94.6096	4.74713	5.20051	3.90956	4.69624	2.7962	2.34566
96.2112	2.2334	3.04157	2.64224	3.42136	2.94918	3.24047		96.2112	36.0085	47.812	51.4191	54.3919	53.4347	55.9724		96.2112	4.9708	5.41174	3.7098	4.387	3.0046	1.78099
97.8144	1.51746	1.65666	1.53278	2.51783	4.18968	3.82547		97.8144	35.2604	46.1048	49.9224	53.4485	51.633	54.1019		97.8144	5.11146	4.96566	3.9386	4.1813	2.78997	1.88582
99.4144	3.10292	2.16404	1.88253	2.93713	3.90014	2.69534		99.4144	33.9863	43.9658	49.5365	51.9254	48.9361	51.9162		99.4144	4.99087	5.35381	4.29318	4.63656	2.62819	2.77308
101.016	1.96063	2.53928	2.27522	2.3163	4.63682	3.01145		101.016	31.984	42.9706	47.6957	50.4448	47.4242	51.0862		101.016	4.82657	6.30682	4.15135	4.88465	3.38319	2.93682
102.607	2.07544	2.13338	3.22589	2.97397	3.47695	3.88047		102.607	31.2427	42.1796	44.8251	49.4629	46.5859	49.346		102.607	4.82346	6.29786	4.05309	4.26989	3.65489	2.66919
104.22	2.40599	2.89756	2.55728	2.17477	2.72471	2.84152		104.22	30.3457	40.9363	44.1352	48.4223	44.9629	47.0731		104.22	5.26904	6.02274	4.49021	4.28768	3.22729	2.87777
105.81	1.20592	0.640269	2.92026	2.44931	3.65005	3.56089		105.81	29.5185	40.0157	43.6348	45.8472	43.1493	46.066		105.81	5.28801	6.18105	4.23247	4.03072	2.94374	2.4414
107.412	3.17752	2.58836	2.34715	1.95888	3.77152	3.27166		107.412	28.8958	38.7447	42.4587	44.2201	42.0503	44.9886		107.412	4.742	5.78348	3.78691	3.33694	3.6564	1.96031
109.014	2.35041	2.35765	1.989	1.28356	3.37039	3.59596		109.014	28.1861	37.8805	40.8012	43.8999	41.1826	43.4621		109.014	4.70957	5.12993	3.73594	3.62471	4.48245	2.0899
110.627	2.84258	2.65798	3.02143	3.16905	4.39118	3.8271		110.627	26.8111	37.8405	40.1211	43.8032	39.7426	42.6709		110.627	5.53293	5.36513	4.60971	3.3066	3.64901	2.65234
112.217	2.29483	3.04437	2.12792	2.8729	2.30509	2.86878		112.217	25.2573	35.812	39.3808	41.8763	38.5493	42.2684		112.217	5.62573	5.6383	4.98932	3.67204	2.60413	2.83054
113.829	1.79535	2.12574	2.98122	2.75961	3.67891	3.84063		113.829	24.4896	34.558	37.934	40.598	37.3871	39.998		113.829	5.46559	5.66305	4.05905	4.28446	2.3335	2.18051
115.431	2.47546	1.5648	2.07228	2.62936	3.3827	3.96082		115.431	23.8778	33.9615	37.2698	39.3625	35.9675	39.4012		115.431	4.60632	5.66359	3.59836	4.00062	3.1628	2.07663
117.024	1.06478	2.68987	2.74203	3.04451	2.91996	3.21685		117.024	23.2438	32.8909	35.4286	38.2525	35.6804	38.984		117.024	3.83004	5.54713	3.66887	4.31502	3.79688	2.57092
118.623	1.83631	3.13634	2.57925	2.86399	3.60659	3.07454		118.623	21.706	32.8421	35.2279	37.2275	34.9377	37.3712		118.623	4.86955	5.41623	3.95179	4.53482	3.01793	2.73432
120.225	1.58693	3.15529	2.48349	2.60418	3.74964	2.99473		120.225	21.5825	31.0324	34.5359	35.8441	33.6718	36.1518		120.225	5.47938	5.17868	4.27543	4.43959	3.01037	3.43028
121.829	2.30215	2.72962	2.72313	2.10853	3.05282	3.55013		121.829	22.2122	29.9059	32.5209	35.3644	32.6601	35.1086		121.829	5.90835	5.37602	4.48651	4.44009	3.63451	3.71775
123.428	2.2451	2.89591	2.58074	2.1586	3.66907	2.80339		123.428	19.4099	29.8775	31.3741	35.4913	32.2095	34.2651		123.428	5.65289	5.92492	4.9375	4.45018	3.27469	2.61494
125.03	1.8736	3.13785	3.47383	3.35687	3.93096	3.99612		125.03	19.0279	29.2077	30.641	34.114	29.8979	34.0074		125.03	5.18372	5.53354	4.256	4.57212	3.05767	2.81333
126.632	1.98915	2.50251	2.75009	2.27519	3.62971	4.20667		126.632	20.3243	28.5216	29.645	33.1527	28.6615	33.4733		126.632	5.34192	5.38433	3.4838	4.89211	3.10121	2.73675
128.223	1.23663	3.69764	3.74757	1.79724	3.72888	4.50428		128.223	20.2862	27.7702	28.8256	32.3919	29.6981	32.3288		128.223	4.69899	5.41642	4.08496	5.29948	2.9105	2.26507
129.825	1.67322	3.20514	2.49915	2.20558	3.17883	4.27143		129.825	18.7997	26.6819	28.4652	31.1747	27.6532	30.7162		129.825	5.2838	4.38826	4.10997	4.62521	3.37266	2.30118
131.426	1.56353	2.95018	2.01399	3.44781	3.53464	2.85478		131.426	18.1343	26.2393	27.1439	29.8444	26.0184	30.0256		131.426	5.2953	4.79997	4.00691	4.25241	3.3529	2.27543
133.029	2.01182	3.85029	3.37619	2.8946	3.63033	3.54523		133.029	17.8975	25.4721	26.5889	29.2077	26.3018	29.2969		133.029	4.60078	5.80626	4.77685	4.47836	3.34062	2.80173
134.629	2.27582	3.11264	3.11092	3.76705	4.57872	4.19611		134.629	17.3058	24.4609	25.8889	29.0294	25.3543	29.6647		134.629	5.4557	5.45296	4.08357	3.93879	3.79364	3.3942
136.231	1.22494	3.47767	3.28586	2.23279	4.62785	3.55972		136.231	17.4109	24.1402	25.4448	28.8213	24.3217	28.2174		136.231	4.66344	5.80969	4.05294	4.50514	3.59721	3.43653
137.832	2.53836	3.35796	4.33788	2.51127	4.22666	3.51342		137.832	16.6467	23.3528	24.2416	27.0617	24.319	27.4285		137.832	4.37727	5.82852	4.31151	4.81241	3.4541	2.68563
139.424	1.71491	2.36946	3.4424	3.81482	3.70542	4.29962		139.424	14.8891	23.1029	23.5848	26.1242	23.5485	26.6587		139.424	5.1469	5.36498	4.17847	4.74756	3.80193	2.3258
141.026	1.6564	3.0696	2.00013	1.97124	4.50029	3.22254		141.026	15.2833	22.7914	23.6635	25.7515	22.6678	25.0551		141.026	5.01487	6.4601	4.31179	5.30354	3.73151	2.85423
142.627	2.74605	2.50928	4.14134	3.1126	4.90349	4.57269		142.627	15.8737	21.6123	22.9241	24.7665	21.7577	24.4582		142.627	4.00021	5.12419	2.2666	3.57029	3.09797	1.97184
144.23	1.26296	2.24713	3.12724	2.54522	2.89498	4.42125		144.23	14.7315	21.0489	21.8212	23.1205	20.7387	24.0206		144.23	2.80212	3.15964	3.07232	3.28682	2.72062	1.59028
145.83	1.74782	2.20154	5.90158	2.30883	4.27128	4.28568		145.83	13.9494	20.4873	26.1717	27.0821	21.0817	22.8675		145.83	2.92993	4.1515	11.551	9.81594	2.86935	2.5422
147.432	2.99981	2.82158	16.3635	7.01027	3.32874	4.02494		147.432	14.0854	19.9213	39.1683	36.7964	19.5108	22.3326		147.432	3.84829	4.60197	27.4021	27.0971	2.86564	2.23817
149.034	2.91132	2.59512	30.7705	13.7044	4.13045	4.33493		149.034	15.1346	20.4434	58.1952	51.7999	18.4583	22.7835		149.034	3.99833	4.22406	49.1368	51.8745	2.59239	2.55313
150.626	1.35364	2.60289	45.2188	23.7316	3.85716	4.23968		150.626	15.3846	20.4761	79.5341	67.7864	18.4339	22.4709		150.626	3.98094	3.93689	71.6616	77.7393	2.56669	2.39432
152.227	2.25095	4.06189	60.3745	35.0177	2.36056	4.02685		152.227	13.8767	19.286	99.3881	82.5705	18.8281	21.2307		152.227	3.29848	4.24535	93.3337	102.983	2.49877	2.38679
153.829	2.09299	3.50162	76.2708	49.148	4.41262	3.71651		153.829	14.7606	19.0643	116.064	97.1742	19.2845	20.938		153.829	3.42343	4.74418	114.019	123.941	3.47253	2.87755
155.431	2.9179	1.73952	94.7689	67.3125	4.19211	4.54984		155.431	15.3293	18.5289	130.431	110.106	18.8691	21.5344		155.431	3.8759	4.94503	131.897	140.276	3.88135	2.87642
157.032	4.00462	3.29828	115.915	99.8885	4.56362	4.75612		157.032	15.042	17.9134	151.505	122.644	21.71	21.6058		157.032	3.6916	5.77759	147.531	153.117	3.77214	2.56431
158.634	3.10146	2.57521	128.177	115.919	5.08128	5.50687		158.634	14.6178	17.4747	171.054	133.024	33.7399	23.6171		158.634	3.70421	5.63844	158.28	175.631	3.89725	3.18149
160.235	2.25315	2.93317	140.181	129.619	4.63036	3.55086		160.235	14.2192	17.4887	183.618	153.848	43.0518	32.4993		160.235	3.54346	4.99002	176.677	195.524	4.30639	3.44184
161.826	4.31835	3.31648	147.586	148.67	3.81531	5.59775		161.826	13.9046	17.1381	192.311	170.437	49.666	39.3964		161.826	3.57703	4.80577	196.94	202.878	4.28084	3.70667
163.429	3.58412	3.24697	155.055	163.056	3.68606	4.68486		163.429	14.1088	16.7987	200.793	179.09	56.9625	43.5919		163.429	3.91555	4.41538	206.168	211.129	4.20205	3.74809
165.109	2.94935	3.92086	161.434	178.099	4.7581	5.80378		165.109	15.2007	16.4805	208.369	188.947	65.0805	47.628		165.109	4.15739	4.54233	214.446	219.823	4.03367	3.5925
166.631	3.88761	4.28801	165.623	192.861	4.7073	4.19915		166.631	14.2123	15.6189	213.641	196.22	72.7352	51.3537		166.631	3.57029	4.84923	222.442	227.537	3.52086	4.01542
168.284	3.22871	4.87206	170.607	205.882	5.25413	5.75023		168.284	13.2086	15.3277	218.437	201.685	79.3228	55.4048		168.284	3.18414	5.36851	229.444	233.626	4.22211	2.88174
169.834	3.85909	4.487	175.888	217.872	5.13762	5.42727		169.834	13.6346	14.7227	222.44	203.773	84.1217	58.943		169.834	3.76786	5.27937	234.719	236.474	4.72257	3.28816
171.471	2.54933	4.76494	177.516	222.994	4.45504	4.87422		171.471	13.76	15.1337	226.145	208.141	88.2245	62.4107		171.471	4.18232	5.55541	241.097	238.208	4.46496	4.62629
173.027	3.14095	3.93978	176.815	232.589	4.16076	6.06238		173.027	14.2523	15.0155	231.232	212.319	91.9013	64.2695		173.027	4.16041	6.06585	245.373	244.188	3.841	4.00006
174.654	3.40349	5.32496	181.356	236.293	5.58155	6.26659		174.654	14.1566	15.0403	234.451	214.619	93.3986	65.4716		174.654	4.07864	5.60796	246.041	246.755	4.38102	3.3026
176.23	2.9084	4.4932	184.643	240.118	5.11608	5.97511		176.23	12.9033	14.8158	236.248	217.927	96.0566	66.9262		176.23	3.93092	4.899	249.813	246.094	5.11605	3.79134
177.914	4.00316	3.49436	183.661	245.597	5.25544	6.23471		177.914	12.8197	14.6245	237.554	220.388	97.4267	68.4002		177.914	4.26419	5.48344	253.121	247.135	4.97996	4.19438
179.434	1.71564	2.9444	183.525	250.103	5.06984	5.92701		179.434	13.1091	14.2465	237.603	220.762	97.2794	69.3784		179.434	4.36655	5.99889	254.707	249.394	4.6218	4.51003
181.116	4.50556	3.73793	182.646	247.631	5.71442	6.37047		181.116	13.282	14.2719	238.953	221.868	97.597	69.7794		181.116	4.62075	5.73438	257.312	250.401	4.61004	4.23418
182.718	2.9552	3.19959	183.687	251.672	5.47751	5.83292		182.718	13.5491	14.1609	238.869	223.304	97.957	69.9124		182.718	5.12965	5.61096	259.243	250.217	4.94468	3.65873
184.339	4.27886	2.84669	181.223	252.8	5.56179	6.48119		184.339	14.2968	13.2824	238.889	223.948	96.5739	71.6133		184.339	4.56923	5.58768	258.962	250.532	5.1334	3.59466
185.941	4.56334	4.56352	180.488	249.919	5.1147	6.17891		185.941	14.05	13.2231	237.958	224.077	95.9125	71.3568		185.941	4.39741	5.51563	258.218	249.508	5.00677	3.8976
187.533	3.6865	4.96723	178.606	249.304	5.40655	5.52032		187.533	13.4388	13.368	237.031	223.528	96.6149	71.203		187.533	4.08782	5.37927	258.496	249.161	4.50107	4.59347
189.144	4.0858	4.17239	175.816	249.512	3.77735	6.37305		189.144	13.6237	13.2539	236.17	224.055	97.2405	70.4726		189.144	4.50161	5.51997	258.176	249.287	3.79432	4.47225
190.735	6.02156	3.00537	175.911	251.531	5.91257	5.11676		190.735	13.6581	13.3918	234.508	222.284	95.7577	70.5293		190.735	4.95577	5.6398	257.806	247.56	4.56438	3.82746
192.337	3.24041	5.83775	172.9	247.536	5.68116	5.95434		192.337	12.8813	12.9546	230.369	220.228	95.1659	71.6782		192.337	3.54456	5.38938	256.56	245.287	5.69189	3.7701
193.958	5.15204	4.94755	170.571	246.27	4.60273	5.37656		193.958	12.4066	12.2802	228.724	219.876	94.7247	71.8378		193.958	3.27753	5.26681	254.099	243.589	5.04951	4.41008
195.55	4.92387	4.61143	168.938	243.182	5.54757	5.17389		195.55	13.0049	12.2377	229.462	221.442	94.3689	71.2428		195.55	4.08676	4.92962	252.349	241.781	5.35304	4.41066
197.152	4.6372	4.47247	164.945	244.149	4.8426	6.46081		197.152	13.2063	12.1944	225.609	220.362	92.7386	70.7646		197.152	4.41393	5.42067	251.155	239.288	6.21029	4.39762
[truncated: 17 more columns]

## Sheet: Figure 3
a (i)																a (ii)						a (iii)
time (s)	Iso -11		Iso -10		Iso -9		Iso -8		Iso -7		Iso -6		Buffer			time (s)	buffer/FR		Iso -6/FR			Iso (log M)	w/o			FR						A23187
3.6402	14.1783	14.0344	16.8146	16.4812	8.29789	13.181	15.6331	15.9407	17.8623	18.5496	16.3861	14.3829	14.7674	14.1791		3.6402	13.7406	14.6541	13.391	17.214			Exp.1	Exp.2	Exp.3	Exp.1	Exp.2	Exp.3		w/o	Exp.1	163.2
5.2218	14.3363	13.9027	15.4707	16.1436	8.33878	13.1687	16.7956	16.2483	18.206	19.5862	17.0509	14.4747	13.9489	14.152		5.2218	11.6356	11.9767	13.3134	17.6602		-∞	0	9.992e-16	4.996e-16						Exp.2	241.3
6.8234	13.7643	14.009	14.8014	15.1935	9.00514	13.0184	17.1786	16.8314	19.7158	18.0124	17.8986	16.1175	14.2228	13.6316		6.8234	12.3345	12.073	12.6426	16.181		-11	5.302	4.871	3.631						Exp.3	298.3
8.425	14.6072	13.0452	16.3884	15.3795	8.09815	11.5575	17.2211	16.9957	17.9558	18.2653	16.9189	14.7894	13.6189	13.5087		8.425	13.4598	12.8963	11.6448	16.0977		-10	9.07	5.297	7.751					FR	Exp.1	174
10.0266	13.8799	12.9556	15.9326	15.5216	7.5466	14.8605	15.9144	16.7038	17.9936	18.1746	17.7616	14.9941	13.7655	13.7553		10.0266	13.0698	13.617	12.806	15.6681		-9	11.42	-0.2469	8.109						Exp.2	220.9
11.6282	12.5454	11.9785	15.2502	15.1481	7.26507	14.5611	16.2349	16.6478	19.3985	18.5716	17.8201	13.2166	13.6368	14.8393		11.6282	13.4817	13.9098	12.2093	17.5762		-8	22.03	11.19	13.8						Exp.3	292.2
13.2194	13.8651	12.4506	16.7102	15.0818	7.93741	14.1127	15.851	16.5352	18.4071	19.7271	17.072	13.2705	15.3487	12.9664		13.2194	13.2507	14.3138	12.6715	18.9664		-7	38.54	28.25	33.51
14.833	14.4181	15.215	15.3645	16.2249	9.52174	13.6542	16.6278	16.455	19.2235	20.2527	16.9061	14.7498	14.8216	14.0545		14.833	12.8988	14.0733	12.2318	17.2215		-6	39.85	39.3	42.74	2.422	0.8124	2.894
16.4226	14.4823	13.7832	15.641	16.2823	8.2447	13.2545	16.0156	16.979	17.3845	18.4138	16.6945	14.7416	12.9794	13.6303		16.4226	12.2837	14.131	13.9708	16.5136
18.025	14.5782	14.4184	15.3629	15.3619	9.16075	13.135	15.6214	17.0019	18.2469	20.0081	17.9172	15.4115	13.422	14.3345		18.025	11.8916	13.1744	14.406	17.0954
19.6258	12.1554	12.7807	18.4094	15.9334	7.32125	13.0672	14.4309	16.8919	19.5451	18.3166	16.5131	14.8951	12.895	14.0926		19.6258	12.3253	13.4437	12.9341	18.0346
21.2282	14.0365	13.2766	16.1846	16.3435	8.87188	15.303	13.9713	15.696	17.6674	19.8313	16.8583	15.3208	14.1432	13.4272		21.2282	12.1169	15.3579	12.9792	16.9715
22.829	0	0	0	0	8.5293	0	16.5398	0	0	0	17.7354	0	0	0		22.829	12.8644	0	12.7106	0
24.421	5.93272	5.14125	5.29231	3.93132	0	3.34427	0	3.52914	6.66641	2.82988	0	3.34465	4.74433	3.13944		24.421	0.457622	1.61206	0	0.373356
26.0338	8.55664	7.23434	6.4968	7.83791	0.686648	5.50799	4.26478	5.59309	7.5145	4.20549	3.71031	4.99257	6.61839	4.8488		26.0338	0	4.06641	2.01151	2.38072
27.6234	10.4025	8.97108	9.70657	8.79265	2.50077	5.69757	4.72969	9.48798	10.3689	6.96302	5.49765	8.60629	7.88458	8.97737		27.6234	1.48975	5.5306	3.14697	3.46083
29.2258	11.5946	10.5976	12.3578	9.35004	2.79995	4.87483	5.83851	10.609	12.3028	9.47355	8.88065	15.5929	7.74941	8.72379		29.2258	3.41692	4.90648	3.57879	4.16295
30.8266	13.4349	12.4313	13.1699	8.77806	4.29853	8.69341	7.46557	13.9416	16.6487	13.8546	14.1566	23.0986	9.95923	11.6472		30.8266	3.57198	6.58754	4.69796	3.92946
32.4466	14.5662	11.1694	13.6838	11.1328	6.50009	8.15424	9.09211	15.6782	19.3079	19.2686	21.611	31.5316	9.92534	13.2267		32.4466	4.44579	6.09264	5.63941	4.48084
34.0298	13.5012	13.7537	13.9254	12.2828	5.90949	9.57083	11.5704	16.9227	26.3016	22.6084	28.2162	38.2809	11.5925	13.7294		34.0298	2.26547	6.76367	5.24449	5.40948
35.6218	15.3301	11.8928	13.885	13.2667	7.68575	10.819	12.2378	18.8734	29.5849	26.4216	35.3473	46.0093	10.5324	11.9608		35.6218	4.41938	8.2245	6.17039	4.49454
37.2338	15.3668	13.9925	15.1513	12.7596	7.42833	11.4409	14.6003	21.1691	33.9518	31.7478	41.4085	47.232	10.0697	14.052		37.2338	3.02808	7.59184	6.38014	4.3846
38.8266	15.2617	15.4093	16.1024	14.9332	9.17859	13.6942	16.0237	23.8925	35.6379	32.7444	44.5298	50.3701	11.3524	13.6491		38.8266	3.94647	9.06202	6.39776	3.93874
40.437	14.8491	14.8126	16.3664	12.83	8.8078	9.98978	18.3674	26.7216	40.0855	34.2998	47.8753	51.4087	10.9661	14.3475		40.437	3.93373	7.46314	7.15766	4.43638
42.0378	15.9191	14.4501	17.624	13.6632	11.0009	11.9103	19.8925	27.2259	42.1369	37.2894	49.9473	53.433	10.823	14.7237		42.0378	3.45246	8.38446	4.17108	4.40573
43.6314	15.6334	14.3123	17.5172	14.7186	10.442	14.2585	20.2309	26.2712	42.2841	38.1748	50.2789	50.8953	11.4847	13.7097		43.6314	4.05868	8.28284	5.86085	3.96375
45.2314	16.4531	12.5622	16.2811	15.2326	9.62474	12.3134	20.0882	26.7367	43.0452	38.6699	52.6455	51.1654	11.9088	13.3092		45.2314	4.54653	7.86885	5.29263	3.66934
46.833	16.1441	15.8479	17.5274	14.7954	10.6833	12.9296	19.887	27.0644	41.8538	38.7103	51.233	50.2583	12.9406	13.4334		46.833	2.96301	9.5748	4.93355	4.07698
48.4346	16.2549	15.8299	17.9534	15.0312	11.038	10.0906	20.7465	26.7565	42.786	36.8771	48.3434	49.5428	11.0766	14.0468		48.4346	1.83627	8.597	4.96544	3.59946
50.0266	17.4906	16.1207	18.5152	14.4854	9.66971	12.3676	18.6599	27.3348	42.1664	36.2651	45.8314	47.5877	11.6185	15.4805		50.0266	3.91737	7.29493	5.98171	4.12789
51.6378	15.5361	14.2677	17.3705	14.2233	9.22261	10.7354	19.1522	25.6485	39.7815	33.7818	46.1242	45.7135	10.3301	13.3548		51.6378	3.61475	7.5336	5.73565	5.00687
53.2394	16.7458	15.2224	17.8671	12.9845	9.71809	12.6501	20.1942	25.3235	37.746	31.9696	44.4746	44.1915	9.85621	13.4563		53.2394	2.60695	7.54028	6.14013	3.96154
54.8322	17.4667	14.7981	19.2254	13.8927	9.73346	11.508	18.4037	25.2745	36.9162	30.4709	42.6344	40.3604	9.56175	12.9614		54.8322	2.3846	8.48198	4.98047	3.73145
56.4426	17.1725	14.4507	16.754	13.3924	9.05143	10.993	16.2647	24.5852	37.031	28.69	39.947	38.7383	9.93974	12.5202		56.4426	2.39184	8.30447	3.90685	3.69724
58.0346	16.6802	14.8849	17.285	13.398	9.65925	12.2244	17.0826	24.2618	34.4521	25.8987	36.8186	34.999	11.2368	12.3128		58.0346	1.65447	8.30475	5.18097	4.63767
59.6362	14.9309	14.5559	16.8141	13.8471	8.95144	10.9472	16.9715	22.3836	32.5972	24.7046	36.4303	35.5304	10.0844	12.6423		59.6362	2.7637	7.76912	7.05242	2.8362
61.2378	16.0919	14.8792	17.6639	12.6316	8.96219	10.8173	16.3749	21.8289	30.658	23.6239	33.1879	31.4136	9.85557	11.9814		61.2378	2.39675	8.23484	5.63821	3.15675
62.8394	14.4985	13.3564	16.6737	13.3126	8.70651	10.8089	13.8681	21.0383	28.2389	21.3334	30.9906	29.4665	10.088	12.0732		62.8394	3.3941	7.7027	5.41649	3.6976
64.5122	14.5147	15.2135	16.6414	12.7534	7.81468	8.50153	13.8678	18.5151	26.3684	19.4502	28.7603	26.2432	9.55109	11.9445		64.5122	1.80393	9.18271	5.43369	2.98614
66.033	12.8713	12.4748	14.8583	13.0135	8.13808	10.3146	10.5742	17.2101	24.2924	17.2766	28.7534	26.1867	10.0521	13.158		66.033	2.94369	8.33541	2.78641	3.23794
67.697	14.7313	15.3391	17.7342	12.6018	6.70929	9.15217	11.4599	18.2452	22.6803	17.0682	26.0386	24.1653	9.66056	12.3591		67.697	2.87614	7.29983	5.05179	4.055
69.2354	14.6311	13.3017	15.688	12.1607	6.95426	9.1281	13.0813	17.4652	20.4511	17.1313	23.5023	21.3781	9.08065	11.2135		69.2354	3.03935	7.7427	5.01291	3.08848
70.8834	14.1092	13.6666	16.8842	11.6953	6.75216	10.0831	9.18877	15.5658	19.2308	15.0868	22.059	19.0256	8.86935	10.355		70.8834	1.11268	7.899	4.55864	4.25182
72.4386	13.4059	13.0494	16.1552	11.06	8.57125	10.0655	9.72308	14.6057	18.9893	14.8114	19.861	18.1085	9.44076	11.5307		72.4386	2.16874	9.44389	4.36839	2.14571
74.0778	12.9164	13.7223	14.4616	10.779	5.97049	10.7527	8.43931	14.2726	17.7716	12.1605	19.0912	16.1031	8.62982	10.686		74.0778	2.3754	8.18472	4.35787	1.8769
75.6426	12.8487	13.5685	15.1486	11.279	7.40602	8.96306	8.86386	14.4984	16.3193	12.7412	17.3915	15.8928	7.27999	11.6571		75.6426	1.62239	6.04584	5.81892	4.33531
77.2626	13.578	14.7699	14.6154	11.1499	6.47317	7.93708	7.7182	14.925	15.043	9.73429	14.3996	15.0251	8.42827	11.3647		77.2626	1.09892	7.04385	3.3827	3.35901
78.845	12.173	12.9225	14.5117	11.2142	7.29546	7.19807	7.78639	10.9967	14.0938	9.81701	15.3089	12.9355	7.62888	9.76429		78.845	3.27007	6.67951	4.00978	2.97374
80.5346	12.7161	12.3796	14.9996	10.6307	6.71011	7.96635	7.92011	10.8544	13.6738	8.61932	13.5613	11.3648	8.99127	10.4021		80.5346	0.968093	7.74496	3.1545	2.67631
82.0386	11.103	12.0199	14.5656	10.9286	5.89544	6.68477	5.98944	11.4281	12.6974	8.62234	13.2842	11.2921	7.42852	10.9934		82.0386	2.26029	7.65747	4.46121	2.91285
83.7098	11.0317	11.2643	16.1106	10.6361	6.68735	8.8824	7.67293	11.319	12.6171	7.90352	12.168	10.434	7.52974	9.3337		83.7098	1.70789	7.52016	4.85321	1.26263
85.2418	11.2236	12.6519	13.2234	9.01295	5.25847	8.53755	5.09439	10.2666	12.1115	7.5717	10.647	10.3372	7.55023	10.2664		85.2418	1.40876	6.76606	3.96681	3.57719
86.9234	10.9647	11.8727	16.3412	9.61027	6.00507	6.54387	5.83614	11.119	11.4042	6.00232	9.41708	9.63673	7.37957	8.43363		86.9234	1.61052	7.08811	4.03526	1.86166
88.5146	11.0719	12.1999	15.1106	11.0565	5.64807	8.53137	5.20567	8.57396	11.5066	6.0853	8.89606	8.44605	8.44568	9.00608		88.5146	0.486539	7.10872	3.57996	2.12312
90.1266	9.55683	11.3982	13.3591	10.7298	5.86784	6.81963	6.46408	9.55746	9.86161	6.64161	8.97892	7.5769	7.78861	10.3197		90.1266	0.825215	6.0977	3.94093	3.36239
91.7298	11.5008	11.5126	13.5572	8.63519	3.56525	6.59315	4.53926	7.087	10.4489	3.82362	8.63487	7.43036	7.45002	10.2421		91.7298	0.286061	7.34448	3.08011	3.56916
93.3402	9.00877	12.4258	13.674	11.1349	4.8312	6.66559	4.36929	7.18086	8.42838	6.25028	8.15799	6.99868	7.61648	8.98701		93.3402	1.86926	6.25493	3.23402	1.74719
94.9314	10.873	10.7559	12.8534	8.38709	3.82124	7.48079	4.54336	6.42804	8.32744	5.281	6.43152	6.40933	7.65835	8.44304		94.9314	1.70618	5.24365	3.29383	3.13463
96.5338	9.41999	10.4461	12.8786	9.9904	5.67494	5.94604	4.22639	7.37044	8.49064	5.08076	7.70664	6.9917	7.69281	8.87125		96.5338	0.839838	6.61089	3.24825	3.59442
98.1346	8.32951	11.454	13.0789	9.90129	4.5635	5.96956	3.60518	7.86551	8.59247	4.81581	7.66703	5.05136	7.37408	9.51994		98.1346	1.49307	6.3441	3.80096	2.09646
99.7362	10.2283	10.5267	14.9284	9.51783	5.41637	7.0084	5.53635	7.42432	7.2619	3.49918	6.80351	4.97709	7.77904	8.82465		99.7362	1.41852	5.20675	3.37808	2.2458
101.338	9.34381	11.4474	13.0542	8.81355	4.46357	4.93792	5.83782	7.79652	8.83644	3.29168	5.87733	6.04134	7.55812	7.77328		101.338	0.097078	5.35536	4.30468	1.95965
102.929	9.35369	10.7682	12.2898	8.37087	5.38859	6.00683	5.12173	6.90748	8.312	3.82344	5.61275	6.05772	7.27356	8.90787		102.929	1.32904	6.82437	4.78804	3.16744
104.541	9.12727	10.2976	12.6871	9.48737	4.05162	6.96357	5.06602	6.5522	8.15509	3.54377	6.05961	5.71033	6.78508	8.34486		104.541	1.52587	7.11487	3.96332	2.07734
106.132	10.9887	10.5396	12.6446	9.0077	3.7212	4.74103	4.48721	6.37025	8.66763	3.33254	5.61719	5.49011	6.5089	8.81665		106.132	1.02491	6.59922	4.15729	1.73814
107.734	8.96292	10.1086	13.164	8.41806	5.88029	6.26957	4.0865	8.12058	6.98048	2.93279	5.28793	4.53613	6.1707	8.34687		107.734	0.283847	6.00245	3.6427	2.62753
109.335	8.37748	10.2433	12.2575	7.20973	4.23773	5.84123	3.90931	6.02939	7.96151	3.63466	5.22986	4.42725	6.22525	7.61309		109.335	0.196799	7.18698	3.76354	2.57078
110.937	7.7081	11.0257	13.052	9.2288	4.83273	6.58715	3.12965	7.24367	6.69163	3.91628	5.31194	4.67906	7.67177	8.10622		110.937	1.5177	5.22183	4.29213	2.6005
112.556	9.15548	11.0627	12.2807	8.3646	4.06249	5.59046	4.71692	5.76743	7.15468	2.54649	5.74475	4.43157	7.00367	7.64313		112.556	2.17172	5.82353	2.8901	1.35046
114.131	8.20537	9.37084	12.0459	8.10543	2.34991	5.33376	5.03191	6.12181	8.04955	3.69115	4.28196	5.63087	6.263	8.24296		114.131	0.460417	4.76615	3.49425	2.72418
115.742	7.1558	10.4503	11.8846	7.22497	3.63049	6.24964	4.28202	6.66031	6.92617	2.0242	4.45458	3.06292	6.37818	8.03499		115.742	0.996828	4.89204	2.80035	1.78199
117.334	7.99235	9.78441	11.362	7.99076	3.97461	6.51034	4.74015	5.37512	5.58735	3.34541	5.17551	4.93924	6.86348	6.92035		117.334	0.031889	6.0667	3.38662	3.08665
b (i)																b (ii)																b (iii)						b (iv)
time (s)	Iso -11		Iso -10		Iso -9		Iso -8		Iso -7		Iso -6		Buffer			time (s)	Iso -11		Iso -10		Iso -9		Iso -8		Iso -7		Iso -6		Buffer			time (s)	Iso -6/FR + Gs		Iso -6/FR vector			Iso (log M)	+ vector			+ vector FR			+ Gs			+ Gs FR
3.6402	7.00472	9.00346	7.24088	6.99351	7.16729	6.89581	8.22178	12.122	8.62616	8.51746	8.17073	8.17797	3.59606	5.2509		3.6402	4.67289	4.38531	6.78607	5.86233	4.38797	5.05019	4.86147	4.52421	4.15664	4.65691	5.25391	6.76442	0.880373	4.26739		3.6402	5.63827	4.01171	5.95824	5.13257			Exp.1	Exp.2	Exp.3	Exp.1	Exp.2	Exp.3	Exp.1	Exp.2	Exp.3	Exp.1	Exp.2
5.2218	7.13713	8.54501	6.8346	8.03652	6.26208	9.4143	9.41247	12.2274	8.25445	7.5523	9.52467	7.9782	3.22119	4.2101		5.2218	3.98866	4.42233	6.35148	5.57959	5.70986	5.61168	4.29639	3.29623	4.88427	4.64829	5.78191	5.6341	1.0477	4.54043		5.2218	5.18077	3.84707	5.32963	4.84899		-∞	0	0	4.996e-16				0	9.992e-16	4.996e-16
6.8234	6.88321	8.23432	6.19613	7.43953	7.65673	8.94365	10.061	11.006	9.30889	7.94289	9.996	7.81247	4.89114	4.69991		6.8234	3.96641	5.11311	5.72777	5.91911	7.19204	5.84634	4.57171	3.52541	5.08417	4.774	6.22352	5.60767	1.46598	4.51301		6.8234	6.55338	4.76974	4.91488	5.47987		-11	2.374	2.885	1.315				3.796	0.08805	2.857
8.425	6.83489	9.1589	6.08348	8.16438	8.17834	8.2676	10.8224	11.4428	9.16812	8.84403	9.95086	8.01293	5.22899	5.16932		8.425	3.53452	4.37161	5.47694	5.82568	6.4645	5.54149	3.84904	3.39198	4.34204	4.25632	5.76372	5.92606	1.18606	4.14404		8.425	7.40958	4.73843	5.88332	3.47808		-10	3.065	3.049	1.212				6.012	1.26	1.609
10.0266	6.49665	9.0541	5.5721	7.79807	8.31481	9.10399	9.68108	11.4904	8.84462	9.42948	8.33777	7.80818	4.16467	5.27406		10.0266	3.09347	4.69637	5.41423	5.30622	5.23683	4.35598	4.78746	3.66607	3.48961	5.13025	7.15034	5.80335	0.850703	3.6542		10.0266	7.17697	4.40612	6.19819	3.55139		-9	5.232	1.509	1.439				10.79	2.631	1.256
11.6282	6.69884	8.83043	7.2993	7.71467	8.89532	8.48398	9.16697	11.5177	9.45551	8.7003	8.55612	7.91808	3.73486	6.78417		11.6282	3.78513	4.31301	6.63069	6.82496	4.72497	3.70629	5.02031	3.51227	4.18961	5.82183	5.7175	5.20611	0.733354	4.52126		11.6282	5.67832	4.32877	6.07273	4.58777		-8	4.332	1.35	0.2644				13.04	7.731	4.771
13.2194	5.99791	9.0728	6.63189	7.16783	7.84177	8.05334	8.86026	11.1397	10.1094	9.18256	8.31655	8.59802	4.08694	6.71232		13.2194	4.09797	3.5733	7.14298	7.29565	4.68769	5.31792	5.00237	3.67234	4.1018	5.39147	5.44805	4.10327	0.543705	4.38533		13.2194	6.08526	3.93804	5.01712	5.61012		-7	5.474	6.182	2.501				22.22	13.51	11.62
14.833	5.59165	8.24168	8.50173	9.19182	5.95413	8.07954	9.41842	10.8952	9.99016	8.57827	8.60909	10.0977	3.58003	5.71842		14.833	3.95096	4.14424	7.09599	7.63883	6.00601	5.686	5.0374	4.08434	4.48084	6.08994	5.80059	4.09229	0.421742	3.59663		14.833	6.68617	4.72979	4.34195	4.86015		-6	9.972	10.87	3.156	3.079	0.6041	-0.3141	25.81	16.61	14.47	1.521	2.157
16.4226	5.88699	9.89989	7.77212	8.61394	5.92485	8.58073	9.81744	11.4887	8.57754	8.32058	9.29573	7.42578	3.28887	4.42617		16.4226	4.43577	5.49312	7.63423	6.79528	6.17742	4.9602	3.46474	4.37868	4.42297	4.05454	5.46133	6.1635	1.51521	4.46449		16.4226	7.30117	4.88258	3.77308	4.65617
18.025	6.01768	8.64497	8.68644	8.16081	6.68758	8.11099	10.4128	10.6776	8.72614	9.99719	8.29168	9.71015	3.1093	3.87406		18.025	4.34149	4.81712	6.85188	7.11857	6.09693	4.13435	4.45641	4.73467	5.45458	5.00842	5.38743	6.445	1.48595	4.24308		18.025	7.15379	4.46238	4.80232	4.73358
19.6258	5.92494	9.20109	7.93931	6.64192	6.61491	9.01628	9.56854	11.2838	7.9614	9.50497	8.30675	8.54672	2.91866	6.05738		19.6258	4.18436	4.26222	6.11996	5.89189	7.74255	5.16862	5.29433	3.77008	4.80912	5.5521	4.85069	6.27967	0.670908	2.75586		19.6258	5.63891	4.5006	4.82608	5.13786
21.2282	4.97944	9.66012	8.56255	7.59002	7.50476	8.28993	9.22172	11.4801	9.81142	9.77555	9.02757	8.78866	4.14656	6.57123		21.2282	4.51261	5.25353	6.59017	6.45535	7.67556	5.84367	5.71089	4.7813	5.12954	5.37682	6.14508	5.32613	1.24632	3.5463		21.2282	5.1702	5.25175	4.43208	5.96348
22.829	0	0	0	0	2.67826	0	10.6151	0	0	0	7.99963	0	0.850032	0		22.829	1.56777	1.97658	1.79195	1.97613	0.628076	0.970877	1.05822	1.43585	1.16978	0.945702	6.88182	0.742321	0	1.70252		22.829	3.05024	2.8809	4.59645	0.442677
24.421	2.92451	0.853239	1.54769	1.57133	0	0.778688	0.199996	1.37207	0.403667	2.76212	0	0.021427	0	0.859037		24.421	0	0	0	0	0	0	0	0	0	0	1.86316	0	1.08114	0		24.421	0.096464	0	0.508401	0
26.0338	5.29309	5.0718	3.91422	4.77367	0.336434	4.23596	0	4.59671	3.99465	4.68548	1.07443	1.74878	1.05193	3.54225		26.0338	2.36757	1.57774	1.39188	1.56465	1.71438	1.50509	2.21469	0.578803	1.83228	0.628797	0	2.31716	2.52677	1.48823		26.0338	0	0.87659	1.02669	0.736203
27.6234	4.53745	5.29108	5.50313	4.26562	2.2893	4.89767	3.01054	5.34685	4.67542	6.01667	2.8308	2.00343	2.90543	5.27664		27.6234	3.09187	3.04029	2.13573	2.0659	2.25811	1.36875	2.38091	1.67992	2.48769	0.552035	0.200606	2.66069	1.71974	2.24904		27.6234	0.355338	2.00448	0.15213	1.15362
29.2258	6.40952	5.72361	5.89408	5.67707	3.3069	4.85273	4.39485	6.3827	4.68231	6.21756	3.39056	4.52338	3.56429	4.98864		29.2258	2.21554	3.23436	1.84585	3.896	3.59341	1.01577	3.41713	1.34597	3.1437	1.23131	1.29624	3.72629	2.51596	2.56274		29.2258	0.067517	2.10987	0	1.03116
30.8266	6.42941	6.8072	6.49989	5.72483	2.83528	6.62657	5.40635	5.94208	4.44606	7.62978	4.54955	4.71441	5.74341	5.93802		30.8266	4.6479	4.20216	2.16801	3.63855	3.36071	1.65432	1.97214	1.75247	2.59736	3.44466	2.7346	5.32822	2.6304	3.3243		30.8266	0.761952	1.74607	1.23579	1.71191
32.4466	6.63744	7.1198	7.16645	7.21481	3.95898	5.75547	5.78377	6.32214	6.19773	8.01721	4.24602	6.42685	5.99358	6.83843		32.4466	4.96155	3.10853	2.16762	3.87947	3.63919	1.77645	2.83773	2.57776	4.34839	5.54232	3.34421	7.53591	3.27057	3.28938		32.4466	0.889763	1.31884	2.66143	2.32458
34.0298	7.19118	5.8743	7.04472	7.90499	5.85894	5.67218	6.02338	6.25988	7.85123	7.84437	6.98406	9.59131	4.65839	6.14938		34.0298	4.49013	2.68078	3.26394	5.03108	3.35188	2.21946	3.78414	2.67972	5.87053	5.71225	5.39399	11.1995	4.09248	3.84671		34.0298	0.925029	1.41659	2.19743	1.85574
35.6218	6.80112	6.57741	8.39317	6.38047	3.18508	6.64894	5.08531	7.30505	6.7366	8.73518	8.93343	11.01	4.48941	6.88124		35.6218	4.65235	4.49881	3.41174	5.56082	4.33073	2.36372	4.3306	5.28685	6.38718	5.84097	7.77216	13.0083	3.64345	4.28052		35.6218	0.264739	2.63481	1.51203	2.37347
37.2338	9.04472	7.28113	7.72457	8.09536	4.22045	7.35843	5.61619	6.68994	6.6555	10.6547	10.0289	12.2999	5.56373	6.27057		37.2338	4.27477	4.64502	3.15301	5.80511	4.18982	2.50455	4.44827	4.73424	10.0688	7.2572	10.3944	14.7793	2.75881	4.31316		37.2338	1.17001	2.9486	3.25638	2.04238
38.8266	7.52877	7.96459	7.82046	8.35459	4.57244	7.58798	4.76832	5.62945	7.93638	8.35997	12.6182	12.486	6.91038	6.38246		38.8266	4.28475	4.22447	2.5874	5.24512	4.14119	4.08131	5.00352	3.06076	11.2969	9.23307	11.5071	16.336	1.84821	3.86311		38.8266	1.29414	2.16258	2.23235	1.92376
40.437	6.22168	8.24034	7.12368	7.24675	3.46625	8.13921	4.4579	6.33042	8.1159	9.94155	14.6676	14.6662	4.11196	7.87886		40.437	4.34549	4.47705	3.20567	5.39334	3.63601	3.95437	7.11693	5.06435	12.4464	11.2687	12.5927	16.5683	2.70056	3.43		40.437	0.126865	2.85136	1.13407	2.02263
42.0378	6.67519	7.96017	7.54143	7.41188	3.6965	8.64578	4.8326	6.72119	8.26231	10.3375	15.3712	15.2652	5.41718	7.22568		42.0378	3.97264	4.72797	3.29448	7.42126	2.28335	3.71135	6.81779	5.73013	15.0004	12.6682	14.0166	18.1214	3.52556	4.5435		42.0378	-0.25015	2.88474	2.27058	1.66246
43.6314	5.7287	8.606	8.30856	8.186	5.8351	7.7012	6.30936	6.49341	8.56418	8.38512	15.9202	15.8163	6.22118	6.04739		43.6314	4.57744	3.88853	2.48924	8.03926	3.74016	4.80366	6.65668	5.76228	14.6949	13.4657	15.2793	18.3244	3.27249	4.69194		43.6314	0.83014	2.84539	1.47116	1.43959
45.2314	6.52287	8.02811	7.3201	6.95738	6.14425	6.68904	6.36195	5.59739	8.85161	9.19438	15.1265	14.6406	4.56079	6.11904		45.2314	5.31111	4.42695	3.06919	7.0039	3.87387	3.8756	8.29713	6.27254	14.4617	14.0782	15.141	17.8786	3.6386	3.98619		45.2314	1.05659	2.23361	2.6267	2.18531
46.833	7.43593	7.05273	7.93023	7.35056	4.07353	7.15768	5.11574	6.57962	8.16777	10.1227	15.8176	14.9376	5.85466	7.31748		46.833	5.05644	5.82571	2.15459	7.34435	3.13506	3.7229	8.7578	5.9697	14.4034	14.9153	15.4961	19.4204	3.55928	3.94413		46.833	-0.15046	1.81412	2.3841	1.89465
48.4346	7.38984	7.75991	7.23218	7.60813	5.58643	6.57977	4.26347	6.03201	8.78573	9.70847	17.06	13.518	4.16665	6.8746		48.4346	6.53149	7.37828	1.96185	8.45671	3.97112	5.30926	7.25707	6.27723	15.7615	15.1359	16.1318	20.6577	3.63435	4.56108		48.4346	0.584727	2.33593	1.00978	1.01029
50.0266	6.26827	7.60494	8.41997	7.83792	4.13539	6.62848	4.18643	6.74183	9.0426	9.43611	16.6753	14.3639	4.60918	5.54995		50.0266	6.16167	6.50081	1.81379	7.85648	3.10397	6.02372	8.13836	6.10703	15.6444	14.8339	17.5341	18.1841	3.36887	3.86625		50.0266	1.12015	1.94832	2.9605	1.75507
51.6378	5.60399	6.97871	8.96862	7.54415	3.88669	7.79266	4.52529	6.85641	9.55739	10.5341	17.1867	16.0596	5.33288	6.33196		51.6378	5.04467	5.2791	2.17376	6.37795	3.51254	5.5215	9.18272	6.8095	14.8332	16.2605	17.4534	19.4149	3.79899	4.13862		51.6378	0.20804	2.43695	2.49453	1.16346
53.2394	4.97321	8.0799	7.59049	7.38646	4.07787	7.83306	4.04714	6.25451	8.76119	9.61845	16.5589	14.9938	5.28984	6.85521		53.2394	5.12726	5.19873	2.86947	7.74735	4.71419	5.17925	9.29064	6.35754	16.3757	15.4057	17.2336	20.3244	3.85168	5.27583		53.2394	-0.0245	1.72549	0.946515	0.313028
54.8322	6.40848	6.36723	6.6082	4.95885	4.04437	6.51389	3.64447	5.72615	9.32719	10.5742	16.7471	12.8696	4.56763	5.82354		54.8322	5.03026	5.6585	2.59802	8.33362	4.71331	4.5463	9.21605	6.22579	16.0638	13.7619	16.6922	19.1177	4.51031	4.62227		54.8322	0.15588	1.62224	2.22078	1.271
56.4426	5.39776	5.20431	6.91694	6.10809	3.89345	7.55093	4.68405	3.83903	8.98336	10.9345	16.389	14.3079	3.8367	5.6615		56.4426	5.36472	5.05071	2.44665	8.27634	4.79116	5.65755	8.56364	7.48272	14.5868	14.8849	15.1745	18.8059	5.80493	4.43101		56.4426	0.157943	2.40803	3.44814	2.03042
58.0346	5.22684	5.78808	5.41	6.09926	5.45132	6.21626	5.83026	5.49116	8.56407	11.4187	14.9576	13.6878	5.11027	5.50825		58.0346	5.5808	4.00037	2.84312	8.64586	4.2858	5.84859	9.27416	6.82383	14.9074	14.8633	16.9088	18.1722	4.82082	5.30397		58.0346	-0.17192	1.92222	3.74597	2.1325
59.6362	4.27711	8.54405	5.83845	5.65807	3.55773	4.91439	3.92061	6.61637	9.96419	10.5463	14.763	11.8871	4.97799	5.90764		59.6362	5.54446	4.35428	3.02345	8.21971	3.57525	6.04438	10.0682	8.67965	14.0689	14.7816	16.6867	17.0997	3.25239	5.95323		59.6362	0.215744	1.44426	2.65607	2.5757
61.2378	5.58095	7.69743	5.71314	4.95279	3.82177	5.39512	2.95437	6.23306	10.187	9.94411	15.6602	12.5184	3.4453	4.96852		61.2378	5.26736	4.97818	1.54486	8.14464	3.20183	4.28497	9.37337	7.69296	14.68	13.8681	15.3328	17.1123	3.19496	4.72042		61.2378	0.358088	2.12424	2.84676	2.3504
62.8394	4.89422	6.4646	6.27738	5.04474	3.23138	6.55476	3.81629	5.65064	9.88524	9.24661	15.4744	13.0299	2.46967	4.29823		62.8394	4.77681	5.38446	1.67393	8.27328	3.5619	4.42827	9.19012	7.8272	14.4772	12.6782	16.6009	16.5944	4.08393	3.65256		62.8394	0.03348	2.26721	2.21114	1.83665
64.5122	4.45943	5.88854	5.78294	6.29669	3.73762	5.51836	3.44934	5.77665	8.38785	7.93548	14.0683	11.8009	3.36568	4.40732		64.5122	5.2909	5.00643	1.67378	8.99587	3.89909	4.36907	10.2756	6.13836	14.586	12.7128	15.9597	17.7168	4.6719	4.0018		64.5122	-0.2259	1.82998	2.04369	1.13698
66.033	4.4086	5.43719	5.4363	6.1197	3.21309	7.43243	3.17029	5.17439	8.36406	9.08061	14.5737	12.3678	3.10464	6.3963		66.033	5.24682	4.51692	2.09599	8.86011	5.12224	4.7786	10.5933	5.66359	14.0293	12.2916	14.2932	18.7667	3.94563	4.13101		66.033	-0.67141	1.42703	2.26027	1.17226
67.697	4.60209	6.03903	5.7104	5.44851	2.71626	6.628	3.37	5.08919	8.06461	9.45085	15.3611	11.4746	2.91363	5.02967		67.697	6.07657	5.71836	2.62102	7.98831	4.27798	3.81016	9.48017	6.7461	14.0446	12.1031	14.3415	17.2356	3.86185	4.85668		67.697	-0.22788	1.61014	2.8719	1.92255
69.2354	4.58275	5.31713	6.79903	5.09869	3.51546	6.30189	3.78328	5.18543	7.35728	10.184	13.1128	11.383	3.28194	4.35489		69.2354	5.70615	6.52376	3.12215	8.26673	4.33292	4.42672	9.97588	6.23937	14.1557	11.9484	14.9902	16.6802	3.63142	4.53884		69.2354	0.557484	1.2335	2.49252	1.33848
70.8834	3.05933	4.66302	5.48443	5.33763	2.73329	5.86536	2.3842	5.03836	8.06041	7.63421	13.4208	9.53656	2.60863	4.76086		70.8834	4.45362	5.82317	2.81889	9.2261	4.34657	4.67522	9.94991	6.48255	13.0743	12.8078	13.2358	15.4861	2.84754	4.12105		70.8834	0.622611	1.4538	1.53668	2.35317
72.4386	3.76683	6.56414	6.49925	4.89429	3.07938	6.36691	2.55568	6.05957	9.01655	7.76264	12.5038	8.44445	4.61457	5.20252		72.4386	5.37355	5.5164	2.57048	8.88054	4.23059	4.10427	8.81972	6.61006	12.3668	11.5126	12.6016	15.3868	3.50439	3.84301		72.4386	-0.53226	3.02559	1.00996	2.0994
74.0778	3.94874	5.32011	6.11871	5.24836	2.08287	5.80339	2.55229	4.67898	8.10385	8.25587	12.2754	8.98726	3.58497	6.19787		74.0778	4.82969	6.6453	2.95596	7.55029	3.9112	3.97256	8.54636	6.69804	12.2638	9.92286	13.1456	14.8504	3.09021	4.15622		74.0778	-1.38158	2.26592	3.39138	-0.17882
75.6426	2.81624	5.401	5.7617	5.70364	3.6444	4.80122	3.6997	3.82821	7.19742	8.87203	11.3877	8.58059	1.73019	5.26081		75.6426	5.19881	5.80325	2.51723	8.82596	3.71113	3.52598	9.18779	6.49437	11.0899	9.36328	11.4387	14.6005	2.32452	3.51766		75.6426	0.928535	1.75581	3.5433	0.218666
77.2626	3.96419	6.05939	6.19033	4.88014	3.46906	4.85593	2.43297	4.82279	7.66082	8.27792	10.4221	8.25369	2.24404	5.24403		77.2626	4.78966	5.13011	2.39555	8.42588	4.43128	3.80111	9.08149	5.37508	10.7899	9.81522	11.0949	14.6543	3.46943	3.15684		77.2626	0.850152	1.66971	1.83657	2.62853
78.845	4.02241	5.73935	4.55527	5.13354	2.32023	5.29901	1.35117	5.34413	7.33081	7.02937	10.6843	7.75827	3.15915	5.07977		78.845	4.58735	4.82506	1.15794	8.65368	3.39368	3.77129	7.98353	4.92351	10.1408	10.0587	10.741	12.7674	3.18762	3.33242		78.845	0.241539	1.09048	1.99642	1.11935
80.5346	1.74338	6.07894	5.50021	5.43347	1.94088	4.28282	1.63708	4.38863	8.41465	7.08854	10.3575	7.40272	1.47495	5.66819		80.5346	5.40792	4.22905	1.87643	9.70059	2.77526	3.35204	10.0545	4.02723	9.31588	8.61152	10.5119	12.0082	2.58273	4.06177		80.5346	0.463235	2.47918	2.67874	1.78536
82.0386	1.57881	6.09774	6.91949	5.20056	1.48891	4.84884	1.45661	3.77861	6.63272	8.45418	10.1469	7.69775	1.47066	4.84241		82.0386	4.7237	4.68409	2.21899	9.40927	2.67026	3.23908	8.93835	4.20666	9.95515	8.70193	10.72	12.4291	3.60743	5.59882		82.0386	0.377474	2.67569	2.96861	0.654469
83.7098	1.71018	6.79659	4.93512	3.6599	2.88522	4.44713	1.3922	3.94812	6.86498	7.45724	9.40743	7.34264	1.75803	3.88158		83.7098	4.29987	3.57182	2.0984	8.82428	2.50862	4.17959	7.41837	4.64778	9.75128	8.28833	9.9197	12.0774	4.54987	4.20803		83.7098	0.042342	1.33404	1.5386	1.56143
85.2418	1.40368	4.88239	5.29321	4.78633	3.28259	4.56008	0.967121	4.53084	7.28448	7.59564	8.76457	6.5226	2.16823	3.51726		85.2418	5.64345	4.65092	2.04292	8.47528	3.61469	3.95705	8.83498	4.58262	8.22164	8.74729	10.391	11.7919	3.95194	2.75834		85.2418	0.830973	2.0172	2.40779	1.56428
86.9234	2.30185	4.25187	4.74153	4.88944	2.89594	6.03564	1.49655	4.59318	7.06971	6.83942	9.09522	6.34869	2.5039	5.01541		86.9234	6.1713	5.42518	1.93047	8.09177	3.641	2.98598	8.31062	4.65479	8.12291	7.80194	9.41204	11.843	2.97445	4.02247		86.9234	0.623771	1.85082	2.48804	1.09304
88.5146	2.0192	4.1901	4.97873	4.82993	3.04512	4.78677	1.62315	2.51032	7.03202	6.67937	9.27322	6.1901	2.26551	4.50927		88.5146	5.79239	4.91926	2.11386	7.40588	2.5432	2.38049	7.18371	5.36008	7.62974	7.40481	9.08808	12.0309	3.73041	3.75252		88.5146	0.252847	0.71831	3.08039	1.32975
90.1266	0.894972	4.04312	4.62174	4.53386	2.80448	5.22479	2.43379	3.66987	7.53135	6.50618	6.44605	6.3401	1.64606	3.21366		90.1266	5.96783	4.92861	2.14094	8.05813	1.73892	2.20248	6.29663	3.50371	7.13736	6.97193	8.37714	10.5502	3.7845	2.88061		90.1266	0.487006	1.69461	2.01328	1.98793
91.7298	1.50695	4.62603	4.20688	4.60462	0.856545	5.10865	1.51395	4.99841	6.88781	5.72334	8.33147	6.22737	0.245018	4.51006		91.7298	5.69759	5.79091	1.12167	9.27976	1.84892	2.05655	7.05029	4.22082	6.61923	6.52496	7.82796	9.4875	2.67891	3.36095		91.7298	1.10012	1.86481	2.08629	1.44274
93.3402	1.58216	3.39482	4.0602	4.53038	1.35142	3.17786	1.75084	3.65164	6.32891	6.23799	9.25264	5.93916	0.284051	3.45299		93.3402	4.60364	5.08287	1.04361	8.47078	2.17736	1.99127	7.97307	4.83901	6.60228	5.89703	7.46632	8.9291	2.60944	4.3805		93.3402	0.614197	1.74349	1.21977	1.02486
94.9314	2.79555	3.2282	4.2963	4.6108	1.60354	3.77735	0.743118	3.25337	6.34355	5.11462	7.36157	4.01504	0.902451	4.66566		94.9314	4.80798	4.71845	2.97869	7.47456	2.50938	2.24279	7.41867	4.05018	6.42803	5.03279	6.43892	9.71837	2.51477	4.77126		94.9314	-0.12986	-0.06274	1.05045	1.33762
96.5338	0.812769	4.57276	3.80172	3.81127	0.363702	4.3992	0.613399	3.49969	6.41929	5.15531	7.48192	4.52224	1.03821	4.12006		96.5338	5.09601	3.81455	1.6173	8.07453	2.75411	2.27101	7.8871	3.15354	6.99625	4.11601	6.62767	8.81076	2.44714	3.91399		96.5338	-0.22399	0.030205	2.09229	2.04835
98.1346	2.16614	3.86713	4.21041	5.12701	2.22065	3.16317	0.704184	3.16808	5.75007	5.856	6.24597	4.49035	0.516344	4.45147		98.1346	5.17718	4.3332	0.784586	8.63786	2.71895	1.26766	7.35393	3.45751	5.54543	3.81795	7.22997	6.41829	2.39764	3.89698		98.1346	0.080953	1.75831	1.33918	0.658089
99.7362	0.141572	3.29204	4.47127	4.17699	2.34283	4.64779	1.65606	3.4891	5.84575	6.85613	5.92222	5.09278	0.49202	3.80006		99.7362	4.75182	5.94908	1.43753	7.76719	2.34487	1.6047	7.79127	3.78067	6.54089	3.42978	7.3631	8.3849	2.64776	2.95153		99.7362	-0.50293	0.989783	3.13224	1.05732
101.338	0.633257	3.9858	3.27392	4.97813	1.84117	3.98164	0.681512	4.26854	6.6806	6.38915	5.86257	5.33442	1.49451	4.27212		101.338	5.1855	4.85272	1.12709	7.78425	2.53415	3.00256	6.46708	2.87203	6.54889	4.99838	6.76009	9.19191	2.81283	3.94671		101.338	-1.15847	0.451886	2.34505	2.39525
102.929	2.54332	5.03139	5.7382	4.53011	1.02226	3.76718	0.290138	4.2819	5.50112	5.64497	6.63453	4.69234	1.51568	4.45889		102.929	5.70077	3.4327	0.276506	8.63739	2.4645	1.54032	6.67711	2.9283	4.66801	4.52149	5.99393	8.13837	3.08054	4.05662		102.929	-0.96662	0.404637	1.57658	1.10718
104.541	1.88359	4.54401	3.94939	4.07595	2.62353	3.65703	-0.10974	3.92926	5.82447	5.2756	5.98133	4.05181	1.69498	4.20028		104.541	4.7371	4.14093	0.584984	8.74487	3.35066	-0.55608	6.59867	2.66988	4.98435	3.623	4.94063	6.20583	2.27047	3.38576		104.541	0.639664	0.57284	2.55637	1.90027
106.132	1.21455	4.79072	4.52193	4.24388	1.10854	4.38035	-0.50876	3.39901	6.13048	5.6371	5.70983	3.40847	1.41748	4.32653		106.132	4.87214	4.66751	1.24609	9.40256	2.87529	0.854305	5.37078	3.55378	4.04106	3.46264	4.84905	6.3645	1.62444	4.4873		106.132	0.777333	0.553325	2.35734	2.19888
107.734	1.28028	2.76789	3.72209	4.99737	2.1902	5.48364	-1.34905	3.2101	4.98726	5.10068	5.33726	3.69985	0.888357	3.21414		107.734	5.97838	4.69361	1.65736	9.55875	2.39392	1.82977	5.79969	3.32815	4.38941	3.37204	5.10257	5.86275	3.1378	4.0111		107.734	-0.11234	1.59897	2.66826	1.62226
109.335	2.07671	4.05785	3.81869	4.35232	2.07876	4.8993	-0.37575	2.29744	5.01957	4.6906	4.76195	4.15212	0.423056	2.51011		109.335	5.63022	3.80927	1.38355	9.24254	2.74739	1.33301	5.09478	2.66575	3.51945	3.00447	5.42148	6.80665	2.59321	3.52604		109.335	-0.03972	1.57916	2.0879	0.699989
110.937	1.36593	2.66832	3.86858	3.52673	1.05865	4.30443	0.646011	2.7984	4.32855	4.67195	5.00378	3.56724	0.642483	3.63806		110.937	4.66994	2.90176	1.73992	10.1167	2.32391	2.28166	5.20679	3.32614	3.71324	2.77302	4.54947	6.74723	2.07766	3.35254		110.937	0.22577	0.934032	1.38698	1.94237
112.556	0.839643	2.57915	3.31696	3.96837	1.35074	2.88745	1.23686	3.55151	5.11507	5.77876	4.61195	3.65407	1.69224	4.26482		112.556	5.95414	4.14114	1.51234	9.28506	2.58771	2.23949	6.5761	2.73961	3.72519	1.43582	3.3767	5.79912	2.05245	3.00052		112.556	0.401632	0.493391	0.11159	0.969138
114.131	0.999486	2.15182	3.5472	3.20103	1.44802	2.8766	-0.63653	2.5906	5.31371	4.68039	5.47164	3.56525	-0.03761	2.97717		114.131	5.74914	4.80519	1.24671	8.08437	1.97573	1.46585	4.82465	1.8264	4.07122	1.51924	3.42956	4.69953	1.6559	3.61645		114.131	1.0392	0.531455	1.07056	1.39347
115.742	1.25785	2.0751	2.55535	3.60226	1.96039	1.23626	0.754823	2.5355	4.28272	4.43011	5.16043	2.56546	0.97008	1.58142		115.742	4.54338	4.18401	1.46676	9.88184	1.88535	1.87386	4.41077	1.38303	3.19162	2.12832	3.73243	4.65992	2.27249	4.01503		115.742	-0.22341	1.59332	2.59622	2.18497
117.334	0.664391	3.62161	3.95502	4.33641	2.41605	3.23248	0.655891	3.66438	3.90091	4.20054	4.85018	2.69817	1.10739	3.84238		117.334	4.228	3.98661	1.07502	9.41955	2.30969	1.56113	5.77174	1.71316	3.32315	1.1778	3.59562	4.9112	2.641	3.19247		117.334	-0.86848	0.501343	1.94969	0.688286
b (v)																b (vi)																b (vii)						b (viii)
time (s)	Iso -11		Iso -10		Iso -9		Iso -8		Iso -7		Iso -6		Buffer			time (s)	Iso -11		Iso -10		Iso -9		Iso -8		Iso -7		Iso -6		Buffer			time (s)	Iso -6/FR + Gq		Iso -6/FR vector			Iso (log M)	+ vector			+ vector FR			+ Gq			+ Gq FR
3.6402	7.00472	9.00346	7.24088	6.99351	7.16729	6.89581	8.22178	12.122	8.62616	8.51746	8.17073	8.17797	3.59606	5.2509		3.6402	3.72234	2.91742	4.07425	2.59978	5.34381	2.38047	7.76027	4.66407	5.51741	5.29906	5.61262	3.90109	0.558999	2.05432		3.6402	5.09702	4.48688	5.95824	5.13257			Exp.1	Exp.2	Exp.3	Exp.1	Exp.2	Exp.3	Exp.1	Exp.2	Exp.3	Exp.1	Exp.2
5.2218	7.13713	8.54501	6.8346	8.03652	6.26208	9.4143	9.41247	12.2274	8.25445	7.5523	9.52467	7.9782	3.22119	4.2101		5.2218	2.71076	2.38951	4.29519	2.66928	4.85367	4.22549	7.37747	4.36608	5.29828	4.70297	5.65252	4.45566	2.36829	4.13481		5.2218	4.73804	3.88626	5.32963	4.84899		-∞	0	0	0				0	0	0
6.8234	6.88321	8.23432	6.19613	7.43953	7.65673	8.94365	10.061	11.006	9.30889	7.94289	9.996	7.81247	4.89114	4.69991		6.8234	3.34272	1.82552	3.78398	3.61981	4.07952	4.00117	6.83652	2.943	4.59485	5.01508	5.92798	3.51606	2.12758	2.35043		6.8234	4.63985	4.97839	4.91488	5.47987		-11	2.374	2.885	1.315				2.767	1.529	1.636
8.425	6.83489	9.1589	6.08348	8.16438	8.17834	8.2676	10.8224	11.4428	9.16812	8.84403	9.95086	8.01293	5.22899	5.16932		8.425	3.83632	2.50226	3.8424	3.76831	3.97964	3.46374	6.33814	4.72944	4.28972	5.27552	7.25614	2.0127	1.68114	3.22838		8.425	5.9204	5.34923	5.88332	3.47808		-10	3.065	3.049	1.212				4.969	0.7133	1.1
10.0266	6.49665	9.0541	5.5721	7.79807	8.31481	9.10399	9.68108	11.4904	8.84462	9.42948	8.33777	7.80818	4.16467	5.27406		10.0266	2.20533	2.11239	4.14988	2.65874	2.86246	4.59199	4.63242	5.33947	4.71223	6.08746	6.32822	2.88847	1.48367	4.01927		10.0266	4.74309	4.37534	6.19819	3.55139		-9	5.232	1.509	1.439				2.252	0.2092	1.35
11.6282	6.69884	8.83043	7.2993	7.71467	8.89532	8.48398	9.16697	11.5177	9.45551	8.7003	8.55612	7.91808	3.73486	6.78417		11.6282	2.41527	1.25645	3.57988	2.55003	3.59027	4.07768	6.60467	4.00819	5.25653	5.35775	5.11168	4.13938	1.44751	4.18447		11.6282	4.91772	5.05315	6.07273	4.58777		-8	4.332	1.35	0.2644				13.07	2.284	10.97
13.2194	5.99791	9.0728	6.63189	7.16783	7.84177	8.05334	8.86026	11.1397	10.1094	9.18256	8.31655	8.59802	4.08694	6.71232		13.2194	3.77593	1.71262	4.35698	3.99885	4.7025	4.26194	6.82708	5.02312	5.37345	4.99845	5.98655	4.97569	2.84657	3.04474		13.2194	5.22612	3.73647	5.01712	5.61012		-7	5.474	6.182	2.501				48.11	40.77	50
14.833	5.59165	8.24168	8.50173	9.19182	5.95413	8.07954	9.41842	10.8952	9.99016	8.57827	8.60909	10.0977	3.58003	5.71842		14.833	3.99363	3.10153	4.63237	3.48569	4.45054	3.91602	6.05779	4.58942	5.10719	5.38969	5.25496	4.29353	3.5089	3.32723		14.833	6.04707	3.8764	4.34195	4.86015		-6	9.972	10.87	3.156	3.079	0.6041	-0.3141	55.5	53.41	55.96	2.031	3.252
16.4226	5.88699	9.89989	7.77212	8.61394	5.92485	8.58073	9.81744	11.4887	8.57754	8.32058	9.29573	7.42578	3.28887	4.42617		16.4226	3.68022	2.95005	4.35383	2.99549	4.58157	3.02359	6.46543	3.10523	4.80601	5.1896	5.08021	3.60385	1.11554	2.62729		16.4226	6.86982	4.15102	3.77308	4.65617
18.025	6.01768	8.64497	8.68644	8.16081	6.68758	8.11099	10.4128	10.6776	8.72614	9.99719	8.29168	9.71015	3.1093	3.87406		18.025	3.11823	1.70224	3.54521	3.46922	4.39005	2.94335	6.63363	3.08297	5.27657	5.2518	5.69106	2.7501	0.661535	2.54154		18.025	6.68498	3.88219	4.80232	4.73358
19.6258	5.92494	9.20109	7.93931	6.64192	6.61491	9.01628	9.56854	11.2838	7.9614	9.50497	8.30675	8.54672	2.91866	6.05738		19.6258	3.304	1.29509	4.19344	3.81998	4.54709	4.99296	5.75565	4.07341	5.92914	5.37312	5.34538	3.10592	1.52537	2.58643		19.6258	5.06665	3.87584	4.82608	5.13786
21.2282	4.97944	9.66012	8.56255	7.59002	7.50476	8.28993	9.22172	11.4801	9.81142	9.77555	9.02757	8.78866	4.14656	6.57123		21.2282	2.23846	0.971652	5.32318	4.07722	5.70788	3.66136	5.77732	3.11543	3.93721	5.81635	6.75485	3.77017	1.64969	1.04103		21.2282	5.42718	4.59864	4.43208	5.96348
22.829	0	0	0	0	2.67826	0	10.6151	0	0	0	7.99963	0	0.850032	0		22.829	1.95839	0.15972	2.01364	1.88468	3.32072	0	3.13096	0	0	3.66409	3.4316	0.867628	0	0.741562		22.829	3.97348	3.41554	4.59645	0.442677
24.421	2.92451	0.853239	1.54769	1.57133	0	0.778688	0.199996	1.37207	0.403667	2.76212	0	0.021427	0	0.859037		24.421	0.604958	0	0	0	0	0.012995	0	0.369223	0.115837	0	0	0	0.253787	0		24.421	0	1.16278	0.508401	0
26.0338	5.29309	5.0718	3.91422	4.77367	0.336434	4.23596	0	4.59671	3.99465	4.68548	1.07443	1.74878	1.05193	3.54225		26.0338	0	1.44917	1.60729	1.90651	3.08004	1.74503	3.6116	0.894058	2.46279	3.07637	2.68768	9.77674	0.710602	1.41472		26.0338	1.12464	0	1.02669	0.736203
27.6234	4.53745	5.29108	5.50313	4.26562	2.2893	4.89767	3.01054	5.34685	4.67542	6.01667	2.8308	2.00343	2.90543	5.27664		27.6234	1.48353	0.76233	1.98212	1.38058	2.16527	0.967488	2.92553	1.04437	7.30959	8.69057	12.0386	23.9495	1.46967	2.92493		27.6234	2.20573	2.37735	0.15213	1.15362
29.2258	6.40952	5.72361	5.89408	5.67707	3.3069	4.85273	4.39485	6.3827	4.68231	6.21756	3.39056	4.52338	3.56429	4.98864		29.2258	2.59827	0.780428	1.79247	2.36763	1.99033	0.556758	2.5474	1.55679	17.0267	16.5122	26.683	35.6669	1.29116	3.56268		29.2258	2.22913	3.05565	0	1.03116
30.8266	6.42941	6.8072	6.49989	5.72483	2.83528	6.62657	5.40635	5.94208	4.44606	7.62978	4.54955	4.71441	5.74341	5.93802		30.8266	2.9024	1.09861	2.77281	2.44846	2.27419	0.922717	3.82394	1.43429	26.0901	25.3285	37.546	43.3656	1.74368	1.64236		30.8266	2.71871	2.07961	1.23579	1.71191
32.4466	6.63744	7.1198	7.16645	7.21481	3.95898	5.75547	5.78377	6.32214	6.19773	8.01721	4.24602	6.42685	5.99358	6.83843		32.4466	2.95566	0.325451	2.18201	3.09564	2.03519	1.33423	4.08649	1.88279	32.3853	32.2599	43.1022	47.4406	2.48976	2.11435		32.4466	2.19843	1.48829	2.66143	2.32458
34.0298	7.19118	5.8743	7.04472	7.90499	5.85894	5.67218	6.02338	6.25988	7.85123	7.84437	6.98406	9.59131	4.65839	6.14938		34.0298	3.18326	1.25436	3.49281	3.26531	2.32599	0.568569	4.26598	3.49832	37.227	37.8344	47.3641	50.6669	2.45896	4.70635		34.0298	2.51326	2.35828	2.19743	1.85574
35.6218	6.80112	6.57741	8.39317	6.38047	3.18508	6.64894	5.08531	7.30505	6.7366	8.73518	8.93343	11.01	4.48941	6.88124		35.6218	2.73204	1.1572	3.59305	2.29767	2.53153	-0.03028	5.3773	2.95094	41.0455	41.9487	51.1682	52.5452	2.07356	4.2973		35.6218	2.04113	2.88735	1.51203	2.37347
37.2338	9.04472	7.28113	7.72457	8.09536	4.22045	7.35843	5.61619	6.68994	6.6555	10.6547	10.0289	12.2999	5.56373	6.27057		37.2338	3.3927	1.09004	3.47936	1.44186	2.92465	0.88198	6.36452	4.24197	43.5644	45.9242	52.1439	54.5302	2.73339	4.68501		37.2338	2.94271	2.18964	3.25638	2.04238
38.8266	7.52877	7.96459	7.82046	8.35459	4.57244	7.58798	4.76832	5.62945	7.93638	8.35997	12.6182	12.486	6.91038	6.38246		38.8266	4.2299	2.5567	5.49263	1.84749	3.29689	1.52312	7.18492	4.96911	45.2597	48.3143	54.3163	56.2901	3.25318	5.13642		38.8266	3.09732	3.34016	2.23235	1.92376
40.437	6.22168	8.24034	7.12368	7.24675	3.46625	8.13921	4.4579	6.33042	8.1159	9.94155	14.6676	14.6662	4.11196	7.87886		40.437	4.59336	2.41264	5.15199	2.72339	3.90152	1.46541	8.00764	5.98914	47.2995	48.379	57.1531	56.6345	3.45038	3.85374		40.437	2.31661	2.39256	1.13407	2.02263
42.0378	6.67519	7.96017	7.54143	7.41188	3.6965	8.64578	4.8326	6.72119	8.26231	10.3375	15.3712	15.2652	5.41718	7.22568		42.0378	5.1806	2.19158	3.38425	3.34516	3.41004	2.61467	8.14875	7.3837	48.2784	49.627	57.3881	58.1297	3.4393	4.37131		42.0378	2.43299	2.41187	2.27058	1.66246
43.6314	5.7287	8.606	8.30856	8.186	5.8351	7.7012	6.30936	6.49341	8.56418	8.38512	15.9202	15.8163	6.22118	6.04739		43.6314	5.13948	2.93064	3.66731	3.23354	2.83306	2.09539	8.66739	7.53797	49.5997	52.6992	56.9186	59.0378	2.73068	4.08807		43.6314	3.32709	2.17179	1.47116	1.43959
45.2314	6.52287	8.02811	7.3201	6.95738	6.14425	6.68904	6.36195	5.59739	8.85161	9.19438	15.1265	14.6406	4.56079	6.11904		45.2314	5.7233	2.97335	3.64932	3.97405	2.97158	1.20351	10.2594	8.74683	51.3227	54.0955	58.8234	58.5277	2.01808	3.40573		45.2314	3.86842	3.12063	2.6267	2.18531
46.833	7.43593	7.05273	7.93023	7.35056	4.07353	7.15768	5.11574	6.57962	8.16777	10.1227	15.8176	14.9376	5.85466	7.31748		46.833	5.73187	0.813182	4.58961	4.4422	3.70662	2.35517	10.5803	10.8697	51.1744	52.4438	58.2421	59.2498	3.1421	4.26313		46.833	2.61734	2.1344	2.3841	1.89465
48.4346	7.38984	7.75991	7.23218	7.60813	5.58643	6.57977	4.26347	6.03201	8.78573	9.70847	17.06	13.518	4.16665	6.8746		48.4346	4.79569	1.65467	4.83147	4.11163	3.73478	2.30131	10.8371	11.6848	50.2054	51.414	57.9851	59.3903	2.97823	5.78286		48.4346	2.90459	2.28773	1.00978	1.01029
50.0266	6.26827	7.60494	8.41997	7.83792	4.13539	6.62848	4.18643	6.74183	9.0426	9.43611	16.6753	14.3639	4.60918	5.54995		50.0266	4.74163	1.16818	4.61795	2.49093	4.11216	1.23294	11.4011	10.9967	50.9053	52.6709	59.6904	58.0868	2.88807	6.12459		50.0266	4.73889	2.21836	2.9605	1.75507
51.6378	5.60399	6.97871	8.96862	7.54415	3.88669	7.79266	4.52529	6.85641	9.55739	10.5341	17.1867	16.0596	5.33288	6.33196		51.6378	4.63027	1.5917	4.15542	2.01584	3.35148	1.41263	11.2054	10.9146	51.1596	52.6449	59.5557	58.8353	2.41338	4.82647		51.6378	3.35789	2.4576	2.49453	1.16346
53.2394	4.97321	8.0799	7.59049	7.38646	4.07787	7.83306	4.04714	6.25451	8.76119	9.61845	16.5589	14.9938	5.28984	6.85521		53.2394	3.91543	2.55721	3.67065	2.99072	3.77866	2.43318	12.5556	11.9597	50.4691	53.5669	58.0723	58.6694	2.77183	4.70407		53.2394	4.29608	2.02702	0.946515	0.313028
54.8322	6.40848	6.36723	6.6082	4.95885	4.04437	6.51389	3.64447	5.72615	9.32719	10.5742	16.7471	12.8696	4.56763	5.82354		54.8322	5.05309	1.66775	4.52147	2.57237	3.90036	2.48318	13.3367	13.3658	51.8888	54.3263	59.1515	58.244	4.26761	5.75719		54.8322	4.13158	2.53254	2.22078	1.271
56.4426	5.39776	5.20431	6.91694	6.10809	3.89345	7.55093	4.68405	3.83903	8.98336	10.9345	16.389	14.3079	3.8367	5.6615		56.4426	6.34093	2.2185	4.51737	3.70109	3.36571	1.86019	12.984	14.6037	52.7877	55.0832	58.2514	58.5179	3.234	5.44053		56.4426	2.58611	2.45631	3.44814	2.03042
58.0346	5.22684	5.78808	5.41	6.09926	5.45132	6.21626	5.83026	5.49116	8.56407	11.4187	14.9576	13.6878	5.11027	5.50825		58.0346	5.5779	2.89539	4.558	3.00813	3.80041	2.43262	14.6049	14.164	52.3978	52.3424	55.8413	57.5346	3.12351	4.35721		58.0346	3.2957	3.32243	3.74597	2.1325
59.6362	4.27711	8.54405	5.83845	5.65807	3.55773	4.91439	3.92061	6.61637	9.96419	10.5463	14.763	11.8871	4.97799	5.90764		59.6362	5.06952	1.87132	5.7876	2.49114	4.46008	2.39648	13.895	13.6078	51.2612	51.3889	55.9991	56.907	2.87085	3.50441		59.6362	2.60576	3.26734	2.65607	2.5757
61.2378	5.58095	7.69743	5.71314	4.95279	3.82177	5.39512	2.95437	6.23306	10.187	9.94411	15.6602	12.5184	3.4453	4.96852		61.2378	5.42695	2.04843	4.24932	2.95263	4.50317	1.94436	13.9495	14.1732	50.3929	53.6143	56.5106	57.4639	2.10958	4.15081		61.2378	2.90812	1.81658	2.84676	2.3504
62.8394	4.89422	6.4646	6.27738	5.04474	3.23138	6.55476	3.81629	5.65064	9.88524	9.24661	15.4744	13.0299	2.46967	4.29823		62.8394	6.03662	0.891784	4.03184	2.74242	4.73193	2.30829	13.7955	14.6665	49.2363	52.154	55.0948	57.4807	1.87217	4.82393		62.8394	3.35919	3.28144	2.21114	1.83665
64.5122	4.45943	5.88854	5.78294	6.29669	3.73762	5.51836	3.44934	5.77665	8.38785	7.93548	14.0683	11.8009	3.36568	4.40732		64.5122	5.46327	1.91686	4.62295	2.81179	4.36558	1.6345	15.1817	14.4561	48.7433	51.6275	53.402	55.2652	2.91368	4.78697		64.5122	3.293	2.8884	2.04369	1.13698
66.033	4.4086	5.43719	5.4363	6.1197	3.21309	7.43243	3.17029	5.17439	8.36406	9.08061	14.5737	12.3678	3.10464	6.3963		66.033	6.56216	2.32687	3.70306	3.55608	3.37286	0.917082	15.1519	13.5479	48.7439	51.9148	55.2032	53.5167	2.40479	5.54982		66.033	3.76224	2.44615	2.26027	1.17226
67.697	4.60209	6.03903	5.7104	5.44851	2.71626	6.628	3.37	5.08919	8.06461	9.45085	15.3611	11.4746	2.91363	5.02967		67.697	6.06832	1.96065	4.35783	2.51498	4.40632	1.37378	14.0826	13.4162	47.5767	50.0461	55.1755	54.716	3.28909	5.90518		67.697	3.51374	2.10794	2.8719	1.92255
69.2354	4.58275	5.31713	6.79903	5.09869	3.51546	6.30189	3.78328	5.18543	7.35728	10.184	13.1128	11.383	3.28194	4.35489		69.2354	5.47852	1.86605	4.35057	4.07589	4.87592	1.52757	14.2958	14.5648	47.618	51.3597	51.8776	56.0653	2.75938	4.78147		69.2354	4.23079	2.91515	2.49252	1.33848
70.8834	3.05933	4.66302	5.48443	5.33763	2.73329	5.86536	2.3842	5.03836	8.06041	7.63421	13.4208	9.53656	2.60863	4.76086		70.8834	5.73652	2.02875	3.63603	4.49102	3.32607	1.76241	13.614	15.0398	47.3289	50.4524	52.4435	54.1876	1.92386	2.98692		70.8834	4.55423	1.99273	1.53668	2.35317
72.4386	3.76683	6.56414	6.49925	4.89429	3.07938	6.36691	2.55568	6.05957	9.01655	7.76264	12.5038	8.44445	4.61457	5.20252		72.4386	6.66087	2.45591	3.74438	3.92925	3.69468	2.19185	13.9611	15.7259	46.3597	48.7958	53.1447	52.7921	1.02073	4.98808		72.4386	2.63571	1.58855	1.00996	2.0994
74.0778	3.94874	5.32011	6.11871	5.24836	2.08287	5.80339	2.55229	4.67898	8.10385	8.25587	12.2754	8.98726	3.58497	6.19787		74.0778	7.11225	2.16508	5.21484	3.69843	4.1584	2.2584	15.4081	15.6424	46.0235	48.3896	51.3001	53.0293	2.38964	4.25013		74.0778	2.90127	1.74424	3.39138	-0.17882
75.6426	2.81624	5.401	5.7617	5.70364	3.6444	4.80122	3.6997	3.82821	7.19742	8.87203	11.3877	8.58059	1.73019	5.26081		75.6426	7.04817	2.89587	4.29467	2.90428	2.80198	1.1285	15.2691	14.8759	46.7245	48.9184	50.1401	52.2978	2.96692	3.63885		75.6426	3.40498	2.73186	3.5433	0.218666
77.2626	3.96419	6.05939	6.19033	4.88014	3.46906	4.85593	2.43297	4.82279	7.66082	8.27792	10.4221	8.25369	2.24404	5.24403		77.2626	6.86488	2.88113	4.04474	1.3387	3.32191	1.38922	14.2853	15.5404	46.1322	49.5008	49.9449	50.4053	2.94088	3.00197		77.2626	3.4419	2.79704	1.83657	2.62853
78.845	4.02241	5.73935	4.55527	5.13354	2.32023	5.29901	1.35117	5.34413	7.33081	7.02937	10.6843	7.75827	3.15915	5.07977		78.845	5.67488	1.11165	4.81181	3.38105	3.92935	2.61638	14.5395	15.3725	45.2482	47.8045	49.246	49.3175	2.24324	3.43791		78.845	4.34129	2.97263	1.99642	1.11935
80.5346	1.74338	6.07894	5.50021	5.43347	1.94088	4.28282	1.63708	4.38863	8.41465	7.08854	10.3575	7.40272	1.47495	5.66819		80.5346	6.13278	0.666538	4.07596	3.90562	4.06689	1.34576	14.4898	14.6633	44.2161	45.3582	47.5783	49.541	2.88927	3.54607		80.5346	3.53996	3.81274	2.67874	1.78536
82.0386	1.57881	6.09774	6.91949	5.20056	1.48891	4.84884	1.45661	3.77861	6.63272	8.45418	10.1469	7.69775	1.47066	4.84241		82.0386	6.45783	1.7007	3.86762	3.15475	3.37686	0.834006	15.4538	14.9445	43.6986	44.8754	47.2773	48.876	2.60716	3.99706		82.0386	3.22044	3.55412	2.96861	0.654469
83.7098	1.71018	6.79659	4.93512	3.6599	2.88522	4.44713	1.3922	3.94812	6.86498	7.45724	9.40743	7.34264	1.75803	3.88158		83.7098	7.42242	1.41026	3.33441	2.0253	3.24555	2.32636	14.8212	15.3372	42.9407	45.8101	46.9798	48.5811	2.93883	5.83734		83.7098	2.69727	1.77032	1.5386	1.56143
85.2418	1.40368	4.88239	5.29321	4.78633	3.28259	4.56008	0.967121	4.53084	7.28448	7.59564	8.76457	6.5226	2.16823	3.51726		85.2418	6.22868	1.1692	3.28443	2.49588	3.49455	2.12964	14.7709	15.0641	41.9112	44.3331	45.9726	47.8798	1.75615	4.43569		85.2418	2.23048	1.10688	2.40779	1.56428
86.9234	2.30185	4.25187	4.74153	4.88944	2.89594	6.03564	1.49655	4.59318	7.06971	6.83942	9.09522	6.34869	2.5039	5.01541		86.9234	4.96453	2.17383	3.77344	3.50087	3.80706	1.29708	15.35	14.7484	41.1096	42.5442	44.2874	46.975	2.37632	3.67905		86.9234	1.1867	2.76855	2.48804	1.09304
88.5146	2.0192	4.1901	4.97873	4.82993	3.04512	4.78677	1.62315	2.51032	7.03202	6.67937	9.27322	6.1901	2.26551	4.50927		88.5146	4.73632	2.47447	3.48239	3.28114	4.04396	1.58037	13.9554	14.3359	41.566	42.2001	44.5913	48.1126	1.97909	4.67456		88.5146	1.92434	2.7444	3.08039	1.32975
90.1266	0.894972	4.04312	4.62174	4.53386	2.80448	5.22479	2.43379	3.66987	7.53135	6.50618	6.44605	6.3401	1.64606	3.21366		90.1266	4.84533	1.87212	3.86934	2.18327	2.65939	0.953598	14.1692	12.8402	41.2176	42.5538	43.2426	47.844	1.89418	4.51297		90.1266	2.56073	3.20107	2.01328	1.98793
91.7298	1.50695	4.62603	4.20688	4.60462	0.856545	5.10865	1.51395	4.99841	6.88781	5.72334	8.33147	6.22737	0.245018	4.51006		91.7298	6.19923	2.13346	4.13523	2.30829	2.24092	0.613504	14.5977	12.6583	39.7758	41.1882	42.0648	45.572	3.79974	4.677		91.7298	3.48158	2.17625	2.08629	1.44274
93.3402	1.58216	3.39482	4.0602	4.53038	1.35142	3.17786	1.75084	3.65164	6.32891	6.23799	9.25264	5.93916	0.284051	3.45299		93.3402	6.7752	1.99074	3.62533	1.86298	3.31792	1.7558	14.0578	13.0113	38.41	40.8927	41.8873	43.6966	1.71412	5.05536		93.3402	2.58692	2.50475	1.21977	1.02486
94.9314	2.79555	3.2282	4.2963	4.6108	1.60354	3.77735	0.743118	3.25337	6.34355	5.11462	7.36157	4.01504	0.902451	4.66566		94.9314	6.67499	1.12021	3.76079	2.14825	3.09507	0.885509	14.2166	13.7282	37.6539	40.8874	40.4414	42.8158	1.27315	5.68575		94.9314	3.76349	3.48834	1.05045	1.33762
96.5338	0.812769	4.57276	3.80172	3.81127	0.363702	4.3992	0.613399	3.49969	6.41929	5.15531	7.48192	4.52224	1.03821	4.12006		96.5338	5.31358	1.40927	3.65937	1.17756	2.57756	1.00561	14.4916	13.3946	37.377	38.8368	40.8453	43.1538	1.76326	3.52349		96.5338	2.79094	2.79221	2.09229	2.04835
98.1346	2.16614	3.86713	4.21041	5.12701	2.22065	3.16317	0.704184	3.16808	5.75007	5.856	6.24597	4.49035	0.516344	4.45147		98.1346	4.1836	1.42135	3.12945	2.10177	2.68217	1.12762	15.3287	13.1746	36.0728	37.7545	39.8359	42.418	0.637987	3.87875		98.1346	2.95373	2.69948	1.33918	0.658089
99.7362	0.141572	3.29204	4.47127	4.17699	2.34283	4.64779	1.65606	3.4891	5.84575	6.85613	5.92222	5.09278	0.49202	3.80006		99.7362	4.74055	1.22824	4.5209	2.30705	3.69912	0.332857	14.5893	12.4003	35.3822	37.9374	39.3769	42.5151	1.16213	3.84477		99.7362	3.72476	2.29553	3.13224	1.05732
101.338	0.633257	3.9858	3.27392	4.97813	1.84117	3.98164	0.681512	4.26854	6.6806	6.38915	5.86257	5.33442	1.49451	4.27212		101.338	4.79064	2.48687	3.88314	0.580424	3.5164	0.871289	12.9584	13.0559	36.139	36.3055	38.5094	41.8538	1.29622	5.39553		101.338	2.87643	2.96179	2.34505	2.39525
102.929	2.54332	5.03139	5.7382	4.53011	1.02226	3.76718	0.290138	4.2819	5.50112	5.64497	6.63453	4.69234	1.51568	4.45889		102.929	4.52772	3.22804	3.2382	2.37834	2.62488	-0.58837	12.0226	12.9271	35.4092	35.5108	36.5043	41.5648	1.28972	4.16671		102.929	3.00097	2.07682	1.57658	1.10718
104.541	1.88359	4.54401	3.94939	4.07595	2.62353	3.65703	-0.10974	3.92926	5.82447	5.2756	5.98133	4.05181	1.69498	4.20028		104.541	5.06463	1.29427	2.69986	3.66889	2.84327	0.513349	12.1149	11.4604	34.3189	36.8091	36.8494	41.0545	1.75498	3.4558		104.541	2.89786	3.17044	2.55637	1.90027
106.132	1.21455	4.79072	4.52193	4.24388	1.10854	4.38035	-0.50876	3.39901	6.13048	5.6371	5.70983	3.40847	1.41748	4.32653		106.132	5.5495	1.94399	2.52623	3.44478	2.61386	2.29163	13.3335	12.8044	33.8994	35.3961	35.2858	38.601	0.783904	4.58181		106.132	2.0091	2.57168	2.35734	2.19888
107.734	1.28028	2.76789	3.72209	4.99737	2.1902	5.48364	-1.34905	3.2101	4.98726	5.10068	5.33726	3.69985	0.888357	3.21414		107.734	5.69266	2.84697	2.69596	2.17268	2.39709	1.56839	12.829	11.7691	33.6575	33.9935	34.9342	36.9432	1.04622	4.7508		107.734	2.64636	3.45261	2.66826	1.62226
109.335	2.07671	4.05785	3.81869	4.35232	2.07876	4.8993	-0.37575	2.29744	5.01957	4.6906	4.76195	4.15212	0.423056	2.51011		109.335	4.91542	1.57328	3.19704	2.60697	2.44715	0.124527	12.239	12.4306	32.8242	32.8898	36.3568	37.6764	0.953265	5.38454		109.335	2.70667	2.31451	2.0879	0.699989
110.937	1.36593	2.66832	3.86858	3.52673	1.05865	4.30443	0.646011	2.7984	4.32855	4.67195	5.00378	3.56724	0.642483	3.63806		110.937	5.063	2.01052	2.89427	2.00433	2.88521	0.498829	12.1235	13.3974	32.1799	33.172	33.6292	38.3093	2.27067	4.1866		110.937	2.33513	2.5928	1.38698	1.94237
112.556	0.839643	2.57915	3.31696	3.96837	1.35074	2.88745	1.23686	3.55151	5.11507	5.77876	4.61195	3.65407	1.69224	4.26482		112.556	3.88971	2.47779	2.88525	1.26285	2.51342	1.97218	12.6721	13.2104	32.3768	32.5268	32.1176	36.9468	3.5436	4.16092		112.556	3.09809	2.52043	0.11159	0.969138
114.131	0.999486	2.15182	3.5472	3.20103	1.44802	2.8766	-0.63653	2.5906	5.31371	4.68039	5.47164	3.56525	-0.03761	2.97717		114.131	3.17264	1.50408	2.59933	1.88421	2.79806	0.307112	11.9176	13.6238	30.3424	32.3785	33.045	36.1768	0.191754	4.13706		114.131	3.18235	2.38818	1.07056	1.39347
115.742	1.25785	2.0751	2.55535	3.60226	1.96039	1.23626	0.754823	2.5355	4.28272	4.43011	5.16043	2.56546	0.97008	1.58142		115.742	4.2068	0.550387	2.72142	2.02481	3.34984	0.340614	11.0349	11.737	30.2365	32.6715	31.5648	36.6884	1.15097	4.19326		115.742	3.57373	2.19933	2.59622	2.18497
117.334	0.664391	3.62161	3.95502	4.33641	2.41605	3.23248	0.655891	3.66438	3.90091	4.20054	4.85018	2.69817	1.10739	3.84238		117.334	5.45181	1.16555	3.65427	2.5552	2.92852	0.881978	12.3307	10.6274	30.6314	30.6922	31.5635	35.4862	0.728625	3.68984		117.334	2.76237	3.19259	1.94969	0.688286
c (ii)																																		c (iii)
time (min)	Iso -5				Iso -6				Iso -7				Iso -8				Iso -9				Iso -10				Iso -11				buffer					time (min)	Iso -5					Iso -6					Iso -7
0	-0.05063	-0.32057	-0.14809	0.395535	-0.21716	-0.68774	-0.18144	-0.54376	-0.24879	-0.6543	-0.10549	-1.40754	-0.30987	-0.95075	-0.61274	-1.57065	-0.9478	-0.63684	-0.45215	-0.59716	-0.18977	-0.47917	-0.19427	-0.72707	0.316373	-0.69357	-0.4405	-0.59797	0	0	0	-1.1e-16		0	1.09497	0.414052	-0.23998	0.229607	0.446677	0.79041	-0.00504	0.088304	-0.54576	-0.27582	1.04711	0.2549	-0.04074	0.004226	-0.36887
2	0.524031	0.001359	-0.0055	-0.21253	0.508058	0.335084	-0.05483	0.400882	0.037548	0.718854	-0.14479	0.676096	0.366797	0.603	0.170082	0.880328	1.11115	0.205691	0.283877	0.357345	0.310349	0.468193	0.333098	0.761047	0.100323	0.2021	0.352461	0.674128	0	0	0	0		2	-1.12612	0.150529	0.334973	-0.23493	-0.50097	-0.45189	0.268847	0.443682	0.560166	0.127064	-1.13564	-0.23614	0.051837	0.023855	0.392069
4	-0.4734	0.319211	0.153589	-0.18301	-0.2909	0.352653	0.236275	0.142874	0.211243	-0.06456	0.250283	0.731445	-0.05693	0.347754	0.442662	0.690326	-0.16336	0.431144	0.168277	0.239818	-0.12057	0.010979	-0.13882	-0.03397	-0.4167	0.491465	0.088044	-0.07616	0	1.11e-16	-1.1e-16	0		4	0.031146	-0.56458	-0.09499	0.005323	0.054291	-0.33852	-0.2638	-0.53199	-0.0144	0.148752	0.088528	-0.01876	-0.0111	-0.02808	-0.0232
7	-1.66146	-2.95526	-2.26518	-2.29263	-1.56079	-2.72521	-2.15497	-2.20986	-1.77041	-3.4409	-2.93796	-1.99206	-1.57571	-2.2628	-2.22995	-0.83141	-0.67298	-1.23225	-1.7018	-0.82627	-0.005	-1.43191	-1.20906	-0.77452	-0.08862	-0.69392	-0.97557	-0.78169	0	1.11e-16	0	0		7	-0.15132	-0.7583	-0.93185	-0.81855	-1.24838	-0.53769	-0.7796	-0.08258	-0.3634	-0.82068	-0.52753	-0.05743	-0.75263	0.149444	-1.21335
9	-0.9687	-1.15726	-2.39696	-2.69024	-1.02667	-1.74965	-3.13327	-1.95654	-1.538	-1.64846	-3.09877	-1.62828	-0.70219	-1.56186	-2.27768	-1.36861	-0.82981	-0.79524	-1.69167	-1.55588	-0.24096	-0.40033	-1.17427	-0.83145	0.572546	-0.25654	-0.46797	-0.19317	0	-2.2e-16	0	-2.2e-16		9	0.616609	-0.41032	-0.71339	0.0643	-0.47691	1.66126	0.265896	-0.40271	0.125229	-0.42193	1.13716	0.195053	-0.61754	-0.43225	-1.00461
11	-0.4081	-1.87486	-1.42533	-1.74503	-1.76995	-1.94503	-2.26468	-1.51462	-1.23419	-1.62617	-2.30715	-1.59247	-0.67257	-1.61962	-2.22077	-1.3026	-1.23304	-1.43916	-1.48353	-1.63732	-1.18125	-0.14769	-0.7364	-0.37017	0.102322	0.359742	0.139296	-0.00328	0	0	4.44e-16	0		11	-1.61975	-0.38708	-0.26487	0.187479	0.290994	1.03661	-0.37807	-0.14381	0.842154	0.490411	0.280062	-0.27985	0.096907	0.116528	0.474857
13	-1.10136	-0.63818	-0.98127	-2.02287	-1.97822	-1.35574	-2.69174	-2.39218	-2.06951	-2.16026	-2.78173	-1.61615	-1.29214	-1.69785	-2.6635	-1.65997	-2.16429	-1.42987	-2.71445	-1.56489	-1.13963	-0.59001	-1.44573	-1.19295	0.085782	0.491272	-0.98991	-0.37059	4.44e-16	4.44e-16	-4.4e-16	-4.4e-16		13	-0.39516	-0.01123	0.041847	1.26665	-0.57378	0.032013	0.184587	0.015787	1.73005	-0.19473	0.157116	0.818795	-0.46504	1.13032	-0.01678
15	-0.78031	-0.26419	-1.88126	-0.02439	-1.32228	-1.38818	-1.88984	-0.6517	-1.85326	-2.26179	-2.33799	-0.20368	-0.95054	-1.91792	-1.94594	-0.63868	-1.54195	-1.50973	-2.20328	-0.14322	-1.16083	0.002102	-1.89228	0.730429	-0.38319	0.831345	-1.08521	0.626422	4.44e-16	0	0	0		15	-1.10049	-0.42934	-0.30395	-0.19846	-0.83696	1.51394	-0.04922	0.152385	0.846725	-0.42171	-0.17959	-0.40243	-0.25515	0.194277	-0.41523
17	-0.59296	-0.77243	-2.27997	-1.70795	-1.70478	-1.37341	-2.86853	-1.30849	-0.75747	-0.98537	-2.51696	-0.40495	-0.95151	-1.23956	-2.43451	-0.81338	-1.43154	-1.26442	-2.24842	-0.3978	-0.32235	-0.38891	-2.40422	-0.39177	-0.79362	-0.05058	-2.08345	-0.2855	4.44e-16	-4.4e-16	0	8.88e-16		17	0.610474	0.233983	-0.36127	0.441699	-0.67402	0.417113	0.467235	0.177105	0.769699	0.042426	-0.16346	0.380961	0.10638	0.559036	-0.85023
19	0.494331	-0.83295	-1.10955	-1.46408	-0.76521	-1.30736	-1.43012	-1.26902	-0.48102	-1.77039	-1.98323	-1.01503	-0.34507	-1.47616	-0.81963	-1.04315	-0.78725	-1.26445	-1.19856	-1.42789	-0.04601	-0.58075	-1.21687	-0.29535	0.094281	0.044889	0.051445	-0.66575	0	0	-4.4e-16	-8.9e-16		19	0.006538	-0.31387	0.323619	0.296456	-0.89221	1.31284	-0.58316	0.327592	1.07158	-0.30738	-0.27252	-0.39169	0.381779	0.549426	-0.5754
21	0.346117	-0.86323	-0.77874	-1.3013	-1.33471	-1.49258	-1.66928	-1.29575	-1.19105	-2.26113	-1.67261	-0.24465	-0.71925	-1.09388	-1.59151	-0.94458	-1.73913	-1.64575	-1.34921	-0.96243	-0.82856	-2.06438	-0.766	-0.56542	0.029322	-0.31217	-0.15657	-0.32113	0	0	-4.4e-16	0		21	0.38548	0.852102	-0.36384	-0.45057	-0.54778	2.24635	0.701568	-0.36493	0.462032	-0.29908	-0.21501	1.158	-0.62355	0.856073	-0.44625
23	-1.09079	-0.89248	-2.22159	-1.06187	-1.46744	-2.25158	-1.9671	-0.42997	-1.46946	-2.05573	-2.26293	0.354983	-0.43835	-1.69164	-1.64532	-0.37524	-1.92282	-2.31068	-1.77508	-0.06774	-0.88609	-1.49323	-0.70249	0.290417	0.07617	-1.45921	-1.06814	-0.15404	0	0	4.44e-16	0		23	-0.08419	0.043563	0.393309	0.537271	-0.60259	0.515704	0.338651	-0.26085	0.591921	-1.06374	0.068247	0.241142	-0.65887	0.688755	-0.46542
25	0.238485	-0.14394	0.255274	-0.84771	-0.82652	-0.88135	-0.81604	-1.18171	-0.05981	-1.5227	-1.40902	-0.6243	-1.1424	-0.79648	-0.64976	-1.15179	-0.98806	-1.21021	-1.00984	-0.71126	-0.94443	-0.56984	-0.62327	-0.89647	-0.5366	-0.71441	0.070962	-1.19764	0	8.88e-16	0	-8.9e-16		25	-2.9119	-0.29216	-0.07253	-0.03166	-0.65559	-0.26546	0.155967	-0.39561	-0.02621	-0.34672	-1.15184	-0.05754	0.187771	-0.42977	-1.23171
d (ii)														d (iii)								e
time (s)	buffer			buffer/ FR			Iso -6			Iso -6/ FR					buffer			Iso -6					buffer				Iso -6
0	0	0	0	0.00041815	-0.00226739	0.00154108	-0.00530517	-0.00219383	-0.00496748	-0.0029727	-0.00408541	-0.00282011			Exp.1	Exp.2	Exp.3	Exp.1	Exp.2	Exp.3			Exp.1	Exp.2	Exp.3	Exp.4	Exp.1	Exp.2	Exp.3	Exp.4
5	0	0	0	0.00088518	0.00072602	-0.00199164	-0.0049038	-0.00020797	-0.00460732	-0.00388665	0.00126037	-0.00026139		w/o	0	0	0	0.0408	0.03105	0.03008		w/o	137.188	96.863	85.3549	101.266	259.755	201.189	232.234	308.142
10	0	0	0	0.00214979	-0.0037877	-0.00582669	-0.0010438	-0.00270251	-0.00601289	-0.00125048	-0.00078581	-0.00205552		+FR	-0.005731	0.003365	-0.003055	0.02085	0.01814	0.012		+ FR	55.6277	40.6671	59.4516	52.5797	71.8803	66.0164	73.6748	85.1308
15	0	0	0	0.00180945	-0.00076229	0.00196534	-0.00250843	-0.00246105	0.00112911	-0.00143404	-0.0011836	0.00089844
20	0	0	0	0.00030922	-0.00486302	-0.00239443	-0.00332315	-0.00282906	-0.00167954	-0.00075298	-0.00217259	-0.00223112
25	0	0	0	7.015e-05	-0.00419981	0.00551867	-0.00401681	-0.00187904	-0.00136806	-0.00195569	-0.00118898	0.00294156
30	0	0	0	0.00038967	-0.00186636	0.00049807	0.00209196	-0.00093527	-9.4905e-05	-0.00133856	-0.00098547	-1.6945e-05
35	0	0	0	-0.00306047	-0.00145797	0.00631722	-0.00704511	-0.00343567	-0.00024889	-0.00317922	-0.00308448	0.00027543
40	0	0	0	9e-07	0.00367175	-0.00302808	-0.00080252	0.00088423	-0.00281707	-0.00294147	0.00081447	-0.00245619
45	0	0	0	-9.394e-05	0.00263364	-0.00541397	-0.00061987	0.00300283	-0.00422673	-0.00293584	0.00205373	-0.00270697
50	0	0	0	-0.00366592	0.00256161	0.0002049	-0.00248546	0.001084	0.00265253	-0.00590296	0.00053255	0.00176149
55	0	0	0	-0.00186138	0.00124499	0.00307861	-0.00319672	0.00018705	0.00226272	-0.00378562	0.00099046	0.00285881
60	0	0	0	-0.00172615	-0.00060274	-0.00317193	-0.0012774	-0.00309792	-0.00657933	0.00049621	-0.0024216	-0.00365116
65	0	0	0	0.00016003	0.00286656	0.00770964	0.00055877	0.00352912	0.00298925	-0.00036233	0.00262673	0.00419771
70	0	0	0	-0.00078766	-0.0007288	-0.00444209	-0.0010556	-0.00205337	-0.00307484	-0.00207382	-0.00238906	-0.00309219
75	0	0	0	-0.00038444	-0.00400953	-0.00199956	0.00276797	-0.00276901	0.00017996	0.00062139	-0.00138584	-0.00119182
80	0	0	0	0.00280898	-0.00056607	0.00341017	0.00265228	0.00256939	0.00086448	0.00363414	0.00040932	-0.00051781
85	0	0	0	0.00065291	0.00090249	-0.00278541	-0.00044736	-0.00099917	-0.00095647	-0.00044752	5.3495e-05	-0.00103454
90	0	0	0	-0.00377224	0.00161382	0.00121243	0.00916218	0.00638074	0.00552285	-0.00055539	0.00471162	-0.00080095
91.44	0	0	0	-0.00340809	-0.00247553	0.00485706	0.017117	0.0074326	0.00850906	0.00269317	0.0023953	0.00221957
92.88	0	0	0	-0.00384565	-0.00221381	0.0046719	0.0187653	0.00851224	0.0121888	0.00403532	0.00406612	0.00950385
94.32	0	0	0	-0.00191312	-0.00177368	0.00124927	0.0212375	0.0102659	0.00901125	0.00610508	0.0049209	0.00547807
95.76	0	0	0	-0.00322901	-0.00063277	-0.00069151	0.0236848	0.012193	0.0143561	0.0105899	0.00553136	0.00793098
97.2	0	0	0	-0.00422839	-0.00107425	0.00030564	0.0272659	0.0153422	0.0141963	0.0113545	0.00921746	0.00576557
98.64	0	0	0	-0.00450525	0.00292803	0.00443296	0.0273004	0.0169832	0.0160277	0.0105816	0.0108571	0.00806636
100.08	0	0	0	-0.00545359	-0.00161819	-0.00012032	0.0248135	0.0171759	0.0137779	0.00823879	0.00661806	0.00704928
101.52	0	0	0	-0.0046101	0.0006214	0.00083898	0.0253478	0.0200374	0.0187633	0.013671	0.0085408	0.00925458
102.96	0	0	0	-0.00401603	8.697e-05	0.00318479	0.0294519	0.0179139	0.0222489	0.00988226	0.00978046	0.0124014
104.4	0	0	0	-0.00206112	-0.00026174	0.00159163	0.0343695	0.01524	0.0182329	0.0136525	0.00899975	0.0116533
105.84	0	0	0	-0.00445367	0.00094228	0.00994234	0.0299249	0.0207204	0.0219663	0.0151977	0.00944751	0.0104242
107.28	0	0	0	-0.00430199	0.00392048	-0.00036751	0.0325244	0.023022	0.018811	0.0158996	0.0116853	0.0078219
108.72	0	0	0	-0.00616141	0.00213863	0.00793825	0.0307171	0.0196119	0.0206064	0.0101785	0.0131545	0.010545
110.16	0	0	0	-0.00434328	0.00091079	0.00500725	0.0300809	0.0224312	0.021173	0.0121173	0.0118706	0.0105621
111.6	0	0	0	-0.00022601	-0.00175938	0.00064373	0.0322321	0.0197958	0.0197458	0.0140671	0.0112859	0.00899105
113.04	0	0	0	-0.00501975	-0.00021869	0.0042935	0.0305711	0.0232331	0.0245841	0.0132939	0.00946964	0.0109732
114.48	0	0	0	-0.00534911	0.00032349	0.00254207	0.0292634	0.0216495	0.0212403	0.0100237	0.0112757	0.00964154
115.92	0	0	0	-0.00226375	0.00188729	0.00097578	0.0356916	0.0274359	0.0217078	0.0174093	0.0133413	0.0103784
117.36	0	0	0	-0.00514814	-0.00034617	0.00933941	0.0297743	0.0262173	0.0294558	0.013446	0.0105702	0.0146505
118.8	0	0	0	-0.00815282	-0.00068564	0.00316254	0.0344271	0.0203385	0.0200855	0.0158052	0.0123413	0.00890769
120.24	0	0	0	-0.00330694	-0.00060563	-0.00059838	0.0334679	0.0224935	0.0203955	0.014714	0.0110347	0.00447442
121.68	0	0	0	-0.00453781	-0.00305511	0.00104262	0.0345692	0.0240588	0.0290483	0.0186459	0.00984431	0.0112092
123.12	0	0	0	-0.00690604	-0.00228381	0.00432776	0.0312581	0.0241839	0.0264362	0.0162294	0.0104679	0.0092659
124.56	0	0	0	-0.00686617	0.0010572	0.00258593	0.0323817	0.0237902	0.0243905	0.0170069	0.0102026	0.0109572
126	0	0	0	-0.00724028	0.00189168	0.00018927	0.0334756	0.0251403	0.0172376	0.014912	0.011684	0.0054453
127.44	0	0	0	-0.00459823	0.00421564	0.0010137	0.0363681	0.0258422	0.0225157	0.0181883	0.0132868	0.00779555
128.88	0	0	0	-0.00260204	0.0005983	0.00576274	0.0376942	0.0245463	0.0243884	0.0199452	0.0113958	0.0100734
130.32	0	0	0	-0.00438234	-0.00450815	-0.00087097	0.0356432	0.0266913	0.0242435	0.0167879	0.0104228	0.0112955
131.76	0	0	0	-0.00817546	-0.00092612	0.00225803	0.0321738	0.0230995	0.0267564	0.0161705	0.0109254	0.00932829
133.2	0	0	0	-0.0049229	0.00218438	-0.0022058	0.0334542	0.0278677	0.0258219	0.0170679	0.0125394	0.0107134
134.64	0	0	0	-0.00574731	0.00131658	0.00142546	0.0364112	0.0276254	0.0223875	0.0188579	0.0156631	0.0106812
136.08	0	0	0	-0.00622302	0.0010454	0.00209006	0.0315997	0.0270019	0.0299278	0.0145529	0.0127076	0.0129192
137.52	0	0	0	-0.00584478	0.00245978	-0.00271654	0.037505	0.0302162	0.0222286	0.0201781	0.0130358	0.00707531
138.96	0	0	0	-0.00625524	0.00034271	-0.00122429	0.03302	0.0295678	0.0232572	0.0159261	0.0136458	0.00878376
140.4	0	0	0	-0.00527268	0.00044639	0.00628595	0.0380933	0.0261529	0.0267505	0.0201498	0.0104243	0.0129223
141.84	0	0	0	-0.00718216	0.00152801	0.00895006	0.0335124	0.0292448	0.0305767	0.0168517	0.0133777	0.0159821
143.28	0	0	0	-0.00691385	0.0009785	0.00521983	0.0354206	0.0302318	0.0248235	0.0167104	0.0138161	0.0105132
144.72	0	0	0	-0.00529112	0.00381424	0.00318795	0.0382813	0.0269528	0.0256328	0.021528	0.0154674	0.0095674
146.16	0	0	0	-0.00729173	0.00225253	-0.00679128	0.0374579	0.0267218	0.0202631	0.0200623	0.0148948	0.00135572
147.6	0	0	0	-0.00354136	0.00157899	0.00015197	0.0392558	0.0263715	0.0239114	0.0185044	0.0130408	0.00834099
149.04	0	0	0	-0.0062132	0.00070433	-0.00075626	0.0348004	0.0307207	0.026648	0.0189777	0.0132367	0.0073023
150.48	0	0	0	-0.00833259	0.00185669	-0.00048216	0.033967	0.0267219	0.0244979	0.017487	0.0143439	0.0140909
151.92	0	0	0	-0.00591781	0.00108894	-0.00233099	0.0399247	0.0292665	0.024101	0.0210783	0.0121622	0.00542113
153.36	0	0	0	-0.00635203	0.00553451	0.00235255	0.0353033	0.0307306	0.0267053	0.0189881	0.0190829	0.0113997
154.8	0	0	0	-0.0104399	-0.00152967	0.00288979	0.033932	0.0273699	0.0278206	0.0165619	0.0114376	0.00845992
156.24	0	0	0	-0.00624976	0.00193716	-0.00210063	0.0381802	0.0292855	0.0259771	0.0199032	0.0125815	0.0071749
157.68	0	0	0	-0.00605232	-0.00062567	0.00281339	0.0400607	0.0286889	0.0305944	0.0196581	0.0141891	0.0131757
159.12	0	0	0	-0.00549977	0.00088043	-0.00550745	0.0399328	0.0278816	0.0237992	0.0201807	0.0141991	0.00493791
160.56	0	0	0	-0.00494603	0.00353425	0.00021187	0.0369273	0.0322508	0.0256307	0.0207687	0.0154583	0.0116043
162	0	0	0	-0.00455207	0.00352586	-0.00033354	0.0359276	0.0296705	0.02438	0.0210244	0.0142843	0.00732754
163.44	0	0	0	-0.00677496	0.00132934	0.00208981	0.0348275	0.0288269	0.0206558	0.0167034	0.0140931	0.00533021
164.88	0	0	0	-0.00559903	0.00296575	0.00793403	0.0385904	0.0320356	0.0308537	0.0187613	0.019567	0.0126549
166.32	0	0	0	-0.00206627	0.00198543	-0.0043978	0.0380323	0.0299516	0.0259614	0.0227801	0.0168733	0.00795311
167.76	0	0	0	-0.00590104	0.00564462	0.0005472	0.0395489	0.0311483	0.0291952	0.0199492	0.015897	0.0105054
169.2	0	0	0	-0.00836108	0.00523037	0.00295506	0.0376268	0.0300705	0.0305474	0.0197411	0.016413	0.0142378
170.64	0	0	0	-0.00515353	0.00128333	0.00075251	0.0387622	0.0289994	0.0256819	0.0172128	0.0156515	0.00921509
172.08	0	0	0	-0.00203898	0.00285351	-0.00737267	0.0401798	0.0295371	0.0234574	0.022592	0.0158147	0.00762857
173.52	0	0	0	-0.00636995	0.00426661	0.00061056	0.033609	0.0317475	0.0282805	0.019681	0.0175201	0.0119866
174.96	0	0	0	-0.00452152	0.00668444	0.00210747	0.0375444	0.0323571	0.0263724	0.0221841	0.0190155	0.00758982
176.4	0	0	0	-0.00639054	0.00824806	0.00054331	0.0387313	0.035063	0.027815	0.0230035	0.0195951	0.0137979
177.84	0	0	0	-0.00740402	0.00120922	-0.00067189	0.0374501	0.027588	0.0267077	0.0212591	0.0156569	0.012149
179.28	0	0	0	-0.00071052	0.00409778	0.00251711	0.0383966	0.0315403	0.0265611	0.02151	0.0170342	0.010969
180.72	0	0	0	-0.00638887	0.00193144	-0.00853959	0.037773	0.0300278	0.023682	0.0172605	0.0153798	0.00730279
182.16	0	0	0	-0.00539349	0.00486891	0.00504251	0.0362	0.0279934	0.0236897	0.0183097	0.0146223	0.0061889
183.6	0	0	0	-0.0044418	0.00431759	0.00067405	0.0370726	0.0309751	0.0263399	0.0220482	0.014861	0.0124852
185.04	0	0	0	-0.00652759	0.00345058	-0.00455685	0.0350911	0.0302948	0.0252765	0.0215747	0.0155091	0.00906335
186.48	0	0	0	-0.00723977	0.00268921	0.00102413	0.0344851	0.029365	0.0278734	0.0165585	0.0137773	0.0113146
187.92	0	0	0	-0.00864897	0.00371962	-0.00282469	0.038966	0.029219	0.0296235	0.0220554	0.0202051	0.0099542
189.36	0	0	0	-0.00911123	0.00012965	0.00244569	0.0361022	0.0287358	0.0312564	0.0187547	0.0152811	0.00925187
190.8	0	0	0	-0.00777419	0.00150748	-0.00251315	0.035452	0.0293525	0.0271002	0.0197231	0.0176108	0.00916551
192.24	0	0	0	-0.00572443	0.00162158	-0.00522684	0.0386852	0.0285365	0.0286131	0.01922	0.0164036	0.0125581
193.68	0	0	0	-0.00891486	0.00364294	0.00118828	0.0361888	0.0308957	0.0276545	0.0213708	0.0177409	0.0125386
195.12	0	0	0	-0.00815087	-0.00042807	0.00292066	0.0378851	0.030765	0.0288466	0.0183742	0.0151647	0.0111179
196.56	0	0	0	-0.00738478	0.00224588	0.0005336	0.0392958	0.0333835	0.0273059	0.0207306	0.0181219	0.0105013
198	0	0	0	-0.00524683	0.00061385	0.00228334	0.0391063	0.0288344	0.0278	0.0203996	0.0148499	0.00989392
199.44	0	0	0	-0.00541148	0.00025354	-0.00200462	0.0384652	0.0315199	0.0296513	0.0212773	0.0171093	0.0116919
200.88	0	0	0	-0.00902179	0.00062171	0.00867567	0.0382645	0.0293832	0.0329647	0.01931	0.0151052	0.0162482
202.32	0	0	0	-0.00475973	0.00428872	-0.00663983	0.0401505	0.0327238	0.0233577	0.0222091	0.0185329	0.00597732
203.76	0	0	0	-0.00256077	0.00559771	0.00182821	0.0427194	0.0305377	0.03341	0.0224625	0.0173021	0.0125175
205.2	0	0	0	-0.0037095	0.00158919	-0.00337769	0.0396975	0.0299779	0.0283854	0.0183554	0.0166139	0.0124383
206.64	0	0	0	-0.00937412	0.00283041	-0.00698639	0.0374737	0.0291585	0.0266334	0.0173461	0.0177229	0.00896957
208.08	0	0	0	-0.00215353	-0.00149	-0.00142765	0.0422778	0.0263763	0.0257764	0.0220801	0.0145672	0.00830231
209.52	0	0	0	-0.0064186	0.00474932	-0.0055614	0.0402503	0.0346949	0.0275824	0.0212335	0.0200882	0.0118009
210.96	0	0	0	-0.00333365	0.00071112	-0.00510457	0.0418666	0.0311921	0.02404	0.0232497	0.0172135	0.00607993
212.4	0	0	0	-0.00694457	0.0035527	-0.0033674	0.0380932	0.0318673	0.0283175	0.0210895	0.0168058	0.00795317
213.84	0	0	0	-0.0083506	0.00111104	-0.00027528	0.0415191	0.0338768	0.0313872	0.0211073	0.0180374	0.013217
215.28	0	0	0	-0.00611857	0.00061682	0.0004586	0.0406813	0.0320533	0.0286193	0.0209118	0.0177003	0.0116033
216.72	0	0	0	-0.0045816	0.00579885	-0.00407581	0.0390715	0.0311456	0.0267737	0.0204091	0.0172155	0.00691389
218.16	0	0	0	-0.00521732	0.00352047	-0.00211868	0.0417816	0.0308713	0.0328118	0.0212037	0.0192726	0.014557
219.6	0	0	0	-0.00854718	0.00464931	-0.0061481	0.0384448	0.0356679	0.0283211	0.0198655	0.0208203	0.00908465
221.04	0	0	0	-0.00608432	0.00819121	-0.0003292	0.0409009	0.0351928	0.0308348	0.0193651	0.0191592	0.0152785
222.48	0	0	0	-0.00470051	0.00396682	0.00886149	0.0422236	0.0323495	0.0346368	0.0247781	0.0200609	0.0179236
223.92	0	0	0	-0.00894678	0.00374787	-0.00729465	0.0361742	0.0311192	0.030666	0.0195616	0.0205603	0.00759837
225.36	0	0	0	-0.00502131	0.00076416	-0.00953172	0.0399664	0.0282533	0.0241741	0.0221081	0.0165806	0.00678481
226.8	0	0	0	-0.00823935	0.00299243	-0.00693665	0.0380031	0.0290329	0.026831	0.0179881	0.0191654	0.00928485
228.24	0	0	0	-0.00615329	0.00172458	-0.00691341	0.0395795	0.0325099	0.0297154	0.0191542	0.0146391	0.00913698
229.68	0	0	0	-0.00502675	0.00413725	-0.00092134	0.0383691	0.0295541	0.0267075	0.0206134	0.0188655	0.00946653
231.12	0	0	0	-0.00714942	0.0032245	0.00276863	0.0413753	0.030507	0.0319849	0.0202552	0.0181291	0.0162939
232.56	0	0	0	-0.00407286	0.00586663	0.00049395	0.0385466	0.032088	0.0348854	0.0218809	0.0197138	0.0134561
234	0	0	0	-0.00433515	0.00272555	0.0036009	0.0448324	0.0287288	0.0323274	0.0224951	0.0161111	0.0144518
235.44	0	0	0	-0.0055559	0.00273149	0.00368402	0.0406926	0.0297484	0.0320237	0.0201085	0.0169463	0.0155342
236.88	0	0	0	-0.00459429	0.00251672	0.00131312	0.0401614	0.0307086	0.0312747	0.021451	0.0168583	0.015702
238.32	0	0	0	-0.00828295	0.00189735	-0.0039908	0.0400988	0.0343757	0.0317757	0.0206287	0.0173177	0.0142199
239.76	0	0	0	-0.00641806	0.00542419	-0.00453474	0.0414131	0.033693	0.0269193	0.0229534	0.0196216	0.0086518
241.2	0	0	0	-0.00392036	-5.4e-05	-0.00245772	0.0447261	0.0290624	0.0266755	0.0231785	0.0175242	0.0114903
242.64	0	0	0	-0.00519019	0.00254846	-0.00395071	0.0412839	0.0304322	0.0281831	0.0255268	0.0168824	0.0104943
244.08	0	0	0	-0.00393012	0.0014914	-0.00604491	0.0413025	0.0300052	0.0276445	0.0193765	0.016684	0.0106355
245.52	0	0	0	-0.00722018	0.00177935	-0.00110551	0.0393856	0.0318424	0.0325232	0.0209964	0.0204092	0.0140328
246.96	0	0	0	-0.00901641	0.00395679	0.0023906	0.0370421	0.0316014	0.0307915	0.0202161	0.0191965	0.014296
248.4	0	0	0	-0.00517637	0.00242486	-0.00104779	0.0410367	0.0309944	0.0309921	0.0191629	0.0168383	0.0141097
249.84	0	0	0	-0.00356334	0.00344191	-0.0007956	0.0428355	0.0324923	0.0345851	0.0219004	0.0188551	0.0136881
251.28	0	0	0	-0.00255151	0.00461267	-0.0023203	0.0395282	0.026839	0.0309603	0.0227089	0.016669	0.0113137
252.72	0	0	0	-0.0107328	0.0046557	-0.00383598	0.0368623	0.03358	0.0337297	0.0181351	0.0198518	0.0148264
254.16	0	0	0	-0.0059883	0.00553319	-0.00952525	0.0399979	0.0317397	0.0229251	0.0195487	0.0184952	0.00573195
255.6	0	0	0	-0.00281116	0.00460865	-0.00558957	0.0434179	0.0338353	0.0261813	0.0237166	0.0161859	0.00729366
257.04	0	0	0	-0.00715749	0.00388676	-0.0040845	0.0416592	0.0315259	0.030972	0.0210297	0.0177796	0.0126209
258.48	0	0	0	-0.00520784	0.00287378	-0.00204685	0.0417295	0.0304593	0.0356938	0.0239789	0.013765	0.013455
259.92	0	0	0	-0.00430237	0.0023732	0.0019332	0.0425907	0.0318123	0.0369477	0.0242073	0.0190442	0.0161609
261.36	0	0	0	-0.00388322	0.00438162	0.00358085	0.0463619	0.0348878	0.0311156	0.0234708	0.0179523	0.0136324
262.8	0	0	0	-0.00554742	0.00526844	-0.00860434	0.0404281	0.0332391	0.0273561	0.0227305	0.0206674	0.0103507
264.24	0	0	0	-0.00770321	0.00373519	-0.00128239	0.0381399	0.0283996	0.0281664	0.0203762	0.0173457	0.0117551
265.68	0	0	0	-0.00446205	0.00147312	-0.00347422	0.0423868	0.0299559	0.0305193	0.0209242	0.0191003	0.0141792
267.12	0	0	0	-0.00763969	0.00222552	-0.00092353	0.038801	0.0313666	0.0304872	0.0194852	0.0180917	0.0108693
268.56	0	0	0	-0.00621907	0.00552053	-0.00592185	0.0436416	0.0335335	0.0292859	0.0198132	0.0188123	0.0113466
270	0	0	0	-0.00701068	0.0062628	-0.00452373	0.0428028	0.0325453	0.0331979	0.0230341	0.0204401	0.0137147
271.44	0	0	0	-0.00781758	0.00429399	0.00284942	0.0402217	0.0329327	0.0317373	0.0183647	0.0199848	0.0151575
272.88	0	0	0	-0.00567899	0.00218364	-0.0093237	0.0414675	0.0309697	0.0280133	0.0207752	0.0182647	0.00974862
274.32	0	0	0	-0.0069801	0.00675239	-0.00135571	0.0402569	0.0307889	0.0326562	0.0184558	0.0220593	0.012246
275.76	0	0	0	-0.00899755	0.00645992	-0.00474473	0.0412392	0.032431	0.0299026	0.019625	0.0179603	0.010091
277.2	0	0	0	-0.00467478	0.00122853	-0.00172324	0.0428377	0.0315945	0.0388555	0.0200658	0.0197312	0.0171414
278.64	0	0	0	-0.00370227	0.00779865	-0.00611456	0.0428612	0.0347173	0.0317728	0.022418	0.021622	0.0135913
280.08	0	0	0	-0.00538718	0.0009304	-0.00750724	0.0422965	0.0310219	0.0319764	0.0235873	0.0210928	0.0124241
281.52	0	0	0	-0.00576693	0.00255744	0.00364942	0.0460537	0.0297581	0.0337617	0.0257789	0.0164435	0.0148051
282.96	0	0	0	-0.00616386	0.00416397	-0.00855505	0.0420896	0.0303526	0.0285642	0.0188926	0.019123	0.0105894
284.4	0	0	0	-0.00395858	0.00176047	-0.00495721	0.0428318	0.0321925	0.0305935	0.0211017	0.019913	0.0170595
285.84	0	0	0	-0.00778665	0.00105793	-0.00780888	0.0408908	0.0312001	0.0315921	0.0181632	0.0179961	0.0116571
287.28	0	0	0	-0.00322905	0.0032709	5.844e-05	0.0449868	0.0304642	0.0292714	0.0228552	0.0175496	0.0126432
288.72	0	0	0	-0.00606489	0.00274043	-0.00707292	0.0437047	0.0317665	0.0343781	0.0222585	0.0183355	0.014
290.16	0	0	0	-0.00377738	0.00209732	-0.00799564	0.0426123	0.0288143	0.026264	0.021052	0.0179022	0.0102332
291.6	0	0	0	-0.0075068	0.00673901	-0.0026881	0.0421719	0.0324669	0.0331917	0.0214181	0.0190852	0.0139587
293.04	0	0	0	-0.00584286	0.00269295	0.00425483	0.0424425	0.0333474	0.0337654	0.0212058	0.0185544	0.0138544
294.48	0	0	0	-0.00396035	-0.00247821	-0.00953056	0.0462076	0.0270598	0.0324481	0.0219007	0.013952	0.0104805
295.92	0	0	0	-0.00622101	0.00358587	-0.00828305	0.0430271	0.0346726	0.0287841	0.02002	0.0198466	0.0105964
297.36	0	0	0	-0.00544192	0.00728114	-0.00442524	0.0441892	0.0346673	0.0316539	0.0233477	0.0225878	0.0143301
298.8	0	0	0	-0.00530692	0.00351775	-0.00129582	0.0379735	0.0333983	0.0334192	0.0204149	0.0203488	0.0139354
300.24	0	0	0	-0.00569016	0.0062033	-0.00127211	0.0448887	0.0316932	0.0342419	0.0198854	0.0213016	0.0158645
301.68	0	0	0	-0.00785378	0.00430749	-0.0139297	0.0456837	0.0319606	0.0333591	0.0199327	0.0176355	0.011689
303.12	0	0	0	-0.00488327	0.00673013	-0.0109257	0.0435677	0.033691	0.0321883	0.0219636	0.0223812	0.0119147
304.56	0	0	0	-0.00652773	0.00206193	-0.00386417	0.0444157	0.0282794	0.0316505	0.0217793	0.0176667	0.0146709
[truncated: 35 more columns]

## Sheet: Figure 4
	a
		time (s)	2.908	4.5098	6.1212	7.713	9.3144	10.906	12.5178	14.1092	15.711	17.3224	18.9142	20.5158	22.1072	23.719	25.3204	26.9122	28.5236	30.1154	31.717	33.3084	34.9202	36.5216	38.1134	39.806	41.3166	42.9924	44.5096	46.1856	47.7228	49.3822	50.926	52.5854	54.1194	55.7816	57.324	58.9654	60.5158	62.1504	63.72	65.3904	66.912	68.6038	70.1952	71.807	73.4084	75.0002	76.6116
		solvent	12	12	13	12	11	11	11	12	11	10	11	11	0	115	308	315	303	287	273	258	244	231	218	205	191	178	167	158	152	145	139	135	134	131	126	124	121	113	111	108	104	100	99	94	90	87	84
			14	15	14	13	12	14	15	13	14	13	13	11	0	99	295	309	297	284	270	254	239	225	210	198	188	177	168	158	152	145	142	136	134	132	129	124	120	118	113	108	108	101	96	92	92	89	86
		PKA-Inh.	10	11	10	11	9.5	11	11	10	11	10	11	10	0	84	277	347	339	325	310	293	275	260	246	234	223	211	203	196	187	181	175	167	164	159	153	147	143	139	135	132	126	119	116	113	108	105	103
			14	16	16	16	14	14	16	17	17	15	16	12	0	79	274	349	348	333	319	299	285	271	257	245	234	225	215	206	198	191	187	183	175	169	165	160	155	150	147	139	134	132	129	123	117	115	111
		Iso log (M)	solvent			PKA-Inh.
		-∞	8.882e-16	1.776e-15	8.882e-16	8.882e-16	8.882e-16	8.882e-16
		-11	12.1	18.5	7.1	22.5	33	6.9
		-10	13.3	25	11.75	32.5	26	13.5
		-9	20	21.5	14.95	19	28	25.5
		-8	125	103.7	104.8	126	126.5	100
		-7	158.8	150.7	149.5	178	171.4	157.5
		-6	150.3	148.2	153.5	160	186.9	179
			solvent			PKA-Inh.
		A23187	205	214.9	222.7	205.5	241.5	222
	b
		time (s)	2.908	4.5098	6.1212	7.713	9.3144	10.906	12.5178	14.1092	15.711	17.3224	18.9142	20.5158	22.1072	23.719	25.3204	26.9122	28.5236	30.1154	31.717	33.3084	34.9202	36.5216	38.1134	39.806	41.3166	42.9924	44.5096	46.1856	47.7228	49.3822	50.926	52.5854	54.1194	55.7816	57.324	58.9654	60.5158	62.1504	63.72	65.3904	66.912	68.6038	70.1952	71.807	73.4084	75.0002	76.6116
		solvent	11.7038	12.2793	10.5516	10.7197	12.167	12.4314	10.9305	12.3882	11.5099	9.91517	11.5329	11.1433	0	16.7807	324.272	433.016	425.098	393.33	364.332	339.921	309.654	291.65	271.369	259.241	244.402	241.447	232.239	224.359	222.988	215.31	209.788	204.248	200.081	193.569	191.213	186.735	179.853	174.847	171.062	165.531	162.361	159.985	153.781	150.452	152.353	145.971	140.277
			7.16095	4.67311	7.02872	6.23975	5.81018	7.57591	7.07237	6.38039	7.25461	6.26086	6.55818	8.6408	0	16.556	352.582	455.409	445.421	417.939	389.181	350.847	329.977	314.28	294.403	287.641	278.625	264.029	264.143	257.06	247.163	246.033	238.985	235.697	229.952	224.342	217.204	207.769	204.637	197.411	197.212	190.68	184.22	182.545	180.658	174.991	172.043	172.108	164.292
		EPAC-Inh	7.12917	7.08465	6.33975	6.42155	5.96101	5.76424	5.85088	6.49534	6.21065	6.48854	7.53841	5.76604	0	7.18129	165.381	315.77	360.392	355.801	335.449	309.036	275.966	246.765	218.76	191.354	167.643	149.318	131.545	115.401	101.253	89.0658	78.8867	70.0429	61.967	55.3071	49.3075	43.5167	38.0667	35.3862	31.6026	28.1352	25.7026	22.9212	19.9817	18.6305	17.1224	15.7394	14.2594
			5.86496	4.60184	6.08569	5.02107	4.68638	5.2209	4.80178	5.35119	5.06682	5.49237	5.88503	5.22244	0	6.64517	160.062	298.796	339.561	343.861	331.438	308.448	285.219	259.905	234.474	209.833	183.863	162.686	144.391	127.779	111.364	99.1411	86.0198	75.1381	66.4041	57.4038	50.1367	43.5284	39.7942	34.6777	30.0734	27.2269	24.0364	20.694	19.8536	17.9678	14.6796	14.3738	13.4879
		Iso log (M)	solvent			EPAC-Inh
		-∞	0	0	0	0	0	0
		-11	17.4767	9.01257	11.6797	5.16581	6.54312	4.95204
		-10	14.8228	11.2388	14.1553	10.4979	8.31521	5.6006
		-9	109.815	120.506	124.429	82.4935	132.746	74.4886
		-8.5	160.618	150.73	182.127	108.021	169.87	127.395
		-8	198.527	179.962	210.888	156.955	192.253	170.022
		-7	203.923	198.413	254.973	187.163	204.698	189.972
		-6	219.801	196.661	241.579	208.445	221.257	196.428
			solvent			EPAC-Inh
		A23187	347.3	397	335.2	399.6	350.6	350.6
	c
		time (s)	3.6076	5.279	6.8006	8.4722	9.9938	11.6658	13.257	14.8688	16.482	18.062	19.6734	21.265	22.8678	24.4682	26.07	27.6714	29.285	30.8746	32.4662	34.068	35.6794	37.2712	38.8726	40.4662	42.076	43.6674	45.2692	46.8874	48.4724	50.0738	51.6656	53.294	54.8686	56.4704	58.0828	59.6736	61.275	62.8668	64.4784	66.0698	67.6716	69.2848	70.8748	72.4762	74.0844	75.6796	77.271
		primed with ATP	16	17	16	15	15	15	15	15	15	16	17	17	0	139	388	479	470	450	423	401	382	364	352	341	334	330	319	312	308	303	295	285	280	276	273	267	259	255	251	243	240	241	237	232	226	223	221
			20	19	18	19	17	20	20	19	18	18	20	19	0	160	419	501	484	461	435	412	394	377	363	354	346	339	333	323	320	316	307	300	293	287	278	273	271	262	258	259	253	247	244	239	235	234	231
		primed with solvent	-0.1	2.2	-1	0.4	-0.6	2.2	1.1	-0.2	0.2	1.2	0.5	0.5	0	5.5	6	8.6	10	11	14	16	19	17	16	17	18	19	18	17	20	19	20	19	19	19	19	20	20	19	18	19	18	19	17	15	19	17	17
			2.9	1.8	1.6	4.1	4.5	2.6	3.2	4.5	1.4	4.9	3	4.2	0	3.7	5	8.3	10	9.9	13	14	14	17	17	16	16	19	18	21	19	20	22	20	19	20	21	18	19	19	17	19	18	18	18	18	17	19	16
		Fsk log(M)	primed with ATP			primed with solvent
		-∞	0	0	0	0	0	0
		-7	12	5.25	5.94327	5.7	5.5	5.43481
		-6	88.75	36.5	12.7233	6.525	6.3	5.15458
		-5.5	114.25	48.25	31.5181	9.5	11	6.08263
		-5	128.25	154.75	77.1603	10.125	11.35	8.93339
		-4.5	124.25	178.75	119.199	12.225	14.35	6.90756
		-4	120.5	206.75	136.99	11.2	14.35	7.23388
			primed with solvent			primed with ATP
		A23187	414.15	267.45	343.2	285	183	349.7
	d
		time (s)	3.6	5.3	6.8	8.5	10	12	13	15	16	18	20	21	23	24	26	28	29	31	32	34	36	37	39	40	42	44	45	47	48	50	52	53	55	56	58	60	61	63	64	66	68	69	71	72	74	76	77
		primed with CCh	4.31395	4.42895	6.32629	6.0899	5.06668	5.8411	5.91391	6.70689	3.33952	5.51522	4.49471	4.09816	0	24.9284	266.012	375.496	378.664	359.177	327.785	305.254	281.421	259.392	239.603	223.721	210.636	202.311	195.246	187.597	181.425	175.518	167.387	161.482	157.251	149.824	149.376	141.395	136.808	135.592	129.325	122.21	120.85	116.654	111.832	109.539	104.062	103.614	98.8365
			8.70826	9.94462	10.4557	7.95518	7.72457	8.54635	9.78828	11.741	8.64992	8.57362	8.77842	8.04607	0	43.989	279.677	377.745	380.617	358.725	328.571	301.285	281.785	261.404	239.057	225.025	213.714	201.09	188.341	183.946	176.584	169.841	164.396	159.163	151.788	148.28	144.457	138.193	132.552	129.191	127.159	123.399	117.63	114.669	109.099	106.377	104.263	100.534	96.8307
		primed with solvent	3.93441	4.26	4.69571	5.25101	6.45513	5.69027	5.96851	4.64717	3.95572	5.60028	4.82951	6.66706	0	4.68151	7.61544	7.55742	11.4587	10.1894	10.5186	11.0632	8.81601	8.23585	10.5506	11.0609	8.12929	12.3277	8.75681	7.70424	9.41037	8.72366	7.50296	10.2569	8.37911	7.62728	7.21407	7.12882	3.56382	6.40303	6.95714	5.11011	5.23561	5.76249	5.25456	5.19299	3.9498	5.99692	3.62657
			2.12753	1.62776	3.63422	1.73623	2.34458	5.74177	3.318	2.32905	3.83625	2.42952	2.93427	2.74578	0	2.2075	6.69024	8.2088	10.0572	8.08712	8.62455	10.5198	8.59171	8.98336	8.97503	7.63682	9.50163	8.42156	6.85162	7.36556	8.78984	8.66221	8.56434	6.68474	6.76344	6.28606	5.64654	7.84534	7.45548	7.30081	5.12792	4.50318	5.5514	4.76002	5.1297	4.21607	4.51709	5.4821	4.50251
		Fsk log(M)	primed with CCh				primed with solvent
		-∞	14.5	6.25	6.4	6.3	2.75	2.25	2.5	4.1
		-7	34.25	13	6.7	9.3	5.7	5.5	3	3.4
		-6	67.75	80.5	70	35	6.525	6.3	3.5	3.7
		-5.5	95.75	97.5	91	67	9.5	11	2.3	2.8
		-5	95.75	141.5	103	112	10.125	11.35	4.5	4.2
		-4.5	98	173.75	138	144	12.225	14.35	5.3	4
		-4	92.75	180	145	142	11.2	14.35	6.7	4.9
			primed with solvent				primed with CCh
		A23187	414.15	267.45	359.886	404.457	232	182	359.886	298.374
	e
		time (s)	3.2974	4.8888	6.4906	8.092	9.6938	11.3668	12.898	14.5522	16.09	17.7368	19.3032	20.9122	22.508	24.1784	25.6998	27.3714	28.9744	30.5744	32.1862	33.7876	35.3804	36.9808	38.5826	40.1842	41.7756	43.3874	44.9888	46.5806	48.182	49.7956	51.3854	52.9868	54.5886	56.2	57.7918	59.3932	60.996	62.6066	64.198	65.7998	67.4112	69.003	70.6044	72.2062	73.8088	75.3992	77.001
		buffer	3.30223	1.57812	2.61998	3.93951	1.99724	2.0033	2.78864	2.21571	1.30152	2.38689	3.06848	2.41905	4.35543	0	11.0277	126.667	182.219	191.543	189.46	181.232	169.215	160.469	152.724	136.924	126.106	115.52	105.562	94.3473	86.5422	78.9318	71.0258	64.8622	60.076	55.2323	52.8083	48.5706	48.0301	45.9458	42.2848	40.1948	37.6052	36.4275	35.1472	33.8504	31.7483	28.5095	28.0486
			3.19637	2.79515	2.32048	1.69836	3.08401	3.48699	2.938	2.77643	3.19331	2.37626	1.49147	2.31592	2.57161	0	15.9097	118.916	168.211	179.339	173.081	167.446	156.537	145.935	135.375	120.939	111.177	99.3833	88.2104	78.3573	71.078	63.8411	59.3478	54.224	51.4001	47.9635	45.7993	43.0487	40.4709	40.6566	36.0934	34.7315	33.5775	30.9699	28.7231	27.2903	25.8085	22.8542	22.1952
		Iso -10	5.41125	5.42528	4.81383	4.62045	4.26638	4.91021	4.57806	4.48688	5.02997	5.00693	5.01572	4.43183	3.59618	0	103.151	204.767	230.595	228.805	220.035	210.503	198.259	184.046	170.442	155.087	140.079	128.049	116.692	106.088	97.853	90.4493	83.332	78.1587	72.3522	69.5182	65.0379	60.7094	58.1523	55.5368	52.8283	49.8972	46.4603	44.2346	43.1106	40.7662	38.9331	37.062	34.7026
			3.91872	3.68822	2.37287	2.69498	2.84532	2.98926	2.73845	3.12091	3.6529	3.05291	3.47844	3.30073	0.659879	0	62.4669	131.072	153.696	156.13	150.756	143.832	136.161	127.235	116.775	106.189	96.9019	87.0704	80.3865	72.143	63.0403	56.5881	50.8821	46.491	45.0113	41.5033	38.6075	35.7405	34.0704	34.1368	32.5071	30.1879	29.6383	28.0714	26.4825	25.3913	24.3559	23.3389	22.6782
		Iso -9	6.7456	6.10809	6.05341	6.30644	6.57835	6.18444	6.11888	6.25851	6.13975	6.71072	6.58392	7.12109	5.50765	0	44.4235	127.546	180.642	198.149	198.619	190.059	180.481	169.552	155.881	143.297	131.359	118.948	109.457	100.945	94.056	86.5877	80.7434	77.6102	73.3825	68.7178	66.1968	64.4919	62.6348	59.5499	56.5228	53.61	52.7435	51.1421	47.4584	44.8006	43.3861	40.6823	38.874
			4.58359	3.93615	2.48385	3.20908	4.08401	3.42275	3.50983	2.96403	2.86838	3.4763	3.99108	4.23086	2.72231	0	31.4915	109.283	168.81	188.173	189.897	182.849	174.61	163.834	152.377	138.791	127.919	116.499	105.446	96.3355	86.9729	79.2828	73.737	69.8836	67.4929	63.7971	61.2983	58.4438	55.9918	53.8575	51.7355	50.3042	47.7641	45.8786	43.6557	41.8301	41.5051	39.1594	37.2376
		Iso -8	2.65412	2.58474	2.07631	2.00705	2.32707	3.18545	3.1261	2.49483	2.77446	2.26316	2.79713	2.67073	1.06623	0	15.2156	72.486	135.593	167.308	177.368	175.022	171.46	164.725	155.698	147.067	137.601	128.732	120.174	113.836	107.004	101.95	96.6007	91.6247	87.7898	83.5242	81.3373	77.9706	74.8479	71.9076	69.4198	66.2281	64.2656	62.4314	59.6174	58.1774	55.9087	52.9066	51.5045
			4.38867	5.21711	5.16498	4.89468	4.75579	5.18957	5.31648	5.29593	5.11252	5.3807	5.28336	5.50676	3.88063	0	37.569	121.171	182.231	203.551	207.644	203.677	191.873	178.963	166.437	151.791	139.342	129.583	118.856	109.983	102.584	94.9268	86.0837	81.7471	80.3432	75.4789	72.1908	70.6595	67.4099	65.4301	63.138	59.0467	55.1746	53.3151	50.7324	49.1877	46.9135	43.7144	41.4815
		Iso -7	-0.97728	0.892753	0.645094	0.383553	0.786636	0.771088	0.726488	1.36716	1.11565	0.858494	0.997551	1.01365	1.14349	0	60.2437	135.917	154.322	152.45	147.869	141.254	132.748	123.252	112.055	103.039	94.1368	83.3678	73.2309	64.9856	57.0456	51.1616	46.4019	42.6964	41.098	39.2039	36.9702	34.63	32.1216	30.6457	30.6199	29.8951	27.9779	25.7996	24.1953	23.8289	23.4312	21.7134	19.7175
			6.51973	6.19953	6.44554	6.65845	7.12649	7.24972	6.6078	6.50783	7.30735	7.24782	6.89165	7.81396	7.01046	0	56.4681	151.618	192.395	198.228	195.152	185.775	173.132	161.112	147.437	134.062	123.201	111.47	100.83	91.4554	84.2688	79.0445	73.8594	69.4851	66.4703	64.5948	62.5399	58.8739	56.2175	55.1513	52.6526	50.4652	49.8356	47.4372	44.5373	43.6473	40.8226	37.0886	36.2061
		Iso -6	2.85334	3.9201	3.80209	3.60441	3.40639	2.63227	2.96085	3.45136	3.59666	3.55485	3.42594	2.784	1.71901	0	70.4643	163.175	190.851	193.009	186.268	177.351	166.286	153.304	139.645	125.491	113.777	102.972	92.9717	84.3901	75.276	69.76	66.6972	61.5803	57.9857	55.136	51.1873	50.2288	48.5007	45.1037	43.1851	41.8859	40.035	39.193	37.8317	35.6697	34.2799	32.0799	30.2277
			4.41176	4.23324	4.17418	4.98646	4.82864	4.48775	4.73643	4.23834	3.46702	4.45723	5.23227	4.40928	3.35576	0	50.3201	152.375	220.922	241.788	245.517	238.344	223.032	207.08	193.212	178.638	163.128	149.867	138.812	128.028	118.811	110.461	103.975	100.566	96.3076	91.2183	87.5313	84.5335	80.5968	77.453	74.4155	72.3792	69.4619	65.2766	62.6003	59.1923	55.8473	52.5714	51.083
		time (s)	3.6	5.3	6.8	8.5	10	12	13	15	16	18	20	21	23	24	26	28	29	31	32	34	36	37	39	40	42	44	45	47	48	50	52	53	55	56	58	60	61	63	64	66	68	69	71	72	74	76	77
		buffer	3.30223	1.57812	2.61998	3.93951	1.99724	2.0033	2.78864	2.21571	1.30152	2.38689	3.06848	2.41905	4.35543	0	11.0277	126.667	182.219	191.543	189.46	181.232	169.215	160.469	152.724	136.924	126.106	115.52	105.562	94.3473	86.5422	78.9318	71.0258	64.8622	60.076	55.2323	52.8083	48.5706	48.0301	45.9458	42.2848	40.1948	37.6052	36.4275	35.1472	33.8504	31.7483	28.5095	28.0486
			3.19637	2.79515	2.32048	1.69836	3.08401	3.48699	2.938	2.77643	3.19331	2.37626	1.49147	2.31592	2.57161	0	15.9097	118.916	168.211	179.339	173.081	167.446	156.537	145.935	135.375	120.939	111.177	99.3833	88.2104	78.3573	71.078	63.8411	59.3478	54.224	51.4001	47.9635	45.7993	43.0487	40.4709	40.6566	36.0934	34.7315	33.5775	30.9699	28.7231	27.2903	25.8085	22.8542	22.1952
		Fsk -8	5.51958	5.15611	5.58234	4.69191	4.07566	4.95351	4.14024	4.92695	6.17105	4.5435	5.01453	5.03315	2.92093	0	46.7366	160.647	221.667	242.608	242.852	232.432	221.921	207.516	195.176	181.378	169.949	152.671	144.944	135.249	126.105	116.064	110.118	104.648	99.9924	94.9119	90.3383	85.985	83.4514	79.6382	75.7763	71.7569	67.5558	64.7975	62.7142	59.7391	57.3011	53.0897	51.7608
			2.42171	2.66222	2.99317	2.49133	2.57745	3.10317	3.00612	2.59394	2.48341	3.69238	3.49184	3.00837	3.55494	0	47.1515	157.306	206.061	213.569	212.75	199.857	189.576	175.601	160.999	146.152	134.025	119.913	111.212	100.076	91.1885	83.6614	78.4888	73.5734	67.4864	65.8526	61.457	59.9423	55.5956	56.4127	54.8858	51.4044	48.9229	46.5896	45.1976	43.3621	40.8797	39.166	36.2907
		Fsk -7	5.58336	7.03616	7.05531	6.83205	6.33947	6.7671	6.52948	6.54793	7.34755	6.50154	4.87825	5.73745	5.2104	0	48.2041	161.14	222.038	239.741	240.215	232.588	219.013	206.214	191.317	178.139	166.049	152.55	145.057	137.28	128.277	119.465	112.362	107.473	105.061	98.855	96.3575	92.9819	90.3394	86.0867	84.6108	80.7094	78.1801	76.1556	72.4059	68.9037	66.0071	65.8656	61.8355
			4.61318	3.96589	4.42753	4.54035	4.74986	5.44915	5.1437	5.21436	4.36166	5.22844	5.54693	5.58666	5.31272	0	57.2988	177.149	233.919	243.678	238.608	231.121	215.572	202.066	186.758	172.454	159.47	146.357	135.601	125.903	119.373	109.286	105.915	100.746	96.3122	92.1977	89.0846	86.2759	83.2487	80.2653	76.9523	74.454	71.656	70.3315	66.6048	62.8616	60.2812	57.5037	55.7951
		Fsk -6	2.83951	2.63919	2.92691	2.47633	3.82478	3.45269	3.20035	4.25554	3.96655	4.84893	3.51204	3.97365	2.26653	0	57.8053	138.326	172.256	174.372	172.395	162.599	155.046	143.763	132.532	121.184	108.58	97.2251	86.772	79.5047	71.0915	65.9987	61.356	56.6439	54.3836	52.0343	50.0838	47.1031	44.9613	42.0813	39.4826	36.9211	36.2544	33.4695	31.1597	28.8066	26.8469	24.9597	23.255
			6.24138	5.54931	4.49053	5.45437	6.41998	5.09777	4.39913	4.2928	4.61023	6.10012	5.37106	6.27026	3.78696	0	99.7808	186.999	216.248	218.317	211.448	200.948	189.408	178.26	165.292	151.345	139.272	126.831	115.911	107.193	97.4155	90.8662	82.8988	80.2678	74.8945	71.4012	66.9886	63.3395	60.9477	59.6328	55.643	53.5605	52.2837	49.9468	45.8997	43.2768	41.307	39.4007	37.1949
		Fsk -5	2.29891	1.35563	2.00601	1.96813	1.696	2.87752	2.41732	2.61634	2.63262	2.55016	3.19598	2.66224	0.12316	0	1.60744	36.4343	94.8998	135.408	153.88	158.887	156.69	151.456	142.068	131.429	123.496	113.399	103.277	95.3369	87.8332	81.4002	74.9113	70.9074	68.2972	66.7617	64.5754	62.5501	63.4583	60.0455	57.8418	55.3786	51.971	47.2287	45.1824	42.8558	38.6522	36.074	34.5178
			5.30183	5.90739	5.58284	6.14168	5.79407	5.08825	4.73564	5.9122	5.99827	5.14242	5.10227	5.03752	1.99236	0	32.1698	98.3034	144.839	164.329	169.785	168.453	162.383	155.94	144.863	133.979	125.243	114.795	105.776	97.3958	91.074	84.3629	78.7599	76.1092	72.1924	69.9236	67.723	65.1753	61.6798	60.4079	58.3521	54.3803	50.0451	47.7741	44.6183	41.2826	38.8016	36.0123	33.199
		Fsk -4	3.60399	3.09343	2.14698	2.99756	3.0139	3.8756	3.46712	2.97959	3.43797	4.07862	3.03546	3.15326	2.26599	0	6.68869	73.8202	138.744	173.203	182.408	180.014	175.935	164.923	152.571	141.271	129.159	118.058	107.921	98.9336	89.3066	83.1537	78.3722	73.3473	69.1227	65.3416	63.0834	60.0849	57.3567	56.436	52.7959	51.672	48.7354	46.7682	44.7759	42.6121	41.12	38.7829	35.4275
			4.05659	3.81172	4.84239	5.31404	3.92229	4.69058	3.9118	5.14042	4.58346	4.74819	5.55848	4.94091	1.60242	0	13.404	105.592	184.444	217.168	221.718	213.255	200.459	187.62	173.972	155.653	141.158	124.752	113.074	102.679	90.1151	82.8711	75.734	71.7851	69.731	67.0091	65.3334	62.8251	61.859	59.9088	57.5829	56.1451	55.5137	54.2448	51.9959	49.5113	45.9827	43.1934	41.87
		log (M)	Iso									Fsk
		-∞	3.09607	2.70599	3.26905	10.8267	12	3.1	3.92386	3.43451	4.441e-16	1.6709	2.09927	2.991	4.441e-16
		-11	6.10477	12.9005
		-10	2.9225	11.4227	16.5253	37.6773	8.8	7.9	9.27353	7.75345	2.105
		-9.5	7.58795	14.7714	18.9701	51.3702	12	15	10.9595	17.5658	1.611
		-9	15.2044	22.8179	41.7196	104.664	30	49	33.57	66.8802	8.373
		-8.5	46.6063	48.5906	111.237	109.786	77	112	100.657	145.467	19.53
		-8	111.218	120.843	127.804	143.355	97	135	115.769	158.921	66.44	5.48099	3.69109	4.16606	4.972
		-7.5	143.352	141.256	165.8	153.719	108	152	139.993	179.726	101.2	7.08675	2.40065	3.12959	3.762
		-7	162.105	163.162	190.031	152.878	129	178	143.14	190.322	84.22	10.4667	3.97361	4.01253	7.832
		-6.5			199.993	153.708	88	185	156.466	209.501	118.3	3.17742	5.42989	6.2439	5.806
		-6	181.578	171.288	201.628	140.463	97	172	172.745	225.902	118.8	3.1982	5.58512	7.67927	4.827
		-5.5										5.12602	5.73172	11.3425	5.828
		-5										19.6206	16.5961	23.3	33.67
		-4.5										50.7236	47.5099	56.8578	53.17
		-4										58.5063	69.2544	94.0993	67.39
	f
		time (s)	3.6	5.3	6.8	8.5	10	12	13	15	16	18	20	21	23	24	26	28	29	31	32	34	36	37	39	40	42	44	45	47	48	50	52	53	55	56	58	60	61	63	64	66	68	69	71	72	74	76	77
		buffer	11.1486	12.7826	12.178	11.9851	11.8518	9.95535	9.721	10.0027	10.0654	9.99991	10.9501	6.652	0	165.682	442.222	489.568	477.27	449.519	420.78	401.776	379.754	358.971	344.171	330.428	315.893	302.98	295.337	290.242	282.211	275.209	270.194	262.22	256.934	252.191	245.916	242.294	236.403	227.054	223.422	221.346	216.445	207.433	204.746	200.843	196.463	191.084	187.068
			12.4347	13.0127	12.4816	14.4733	14.4636	12.9151	13.5404	14.3653	13.0296	12.98	13.8469	9.90399	0	168.398	451.358	507.97	493.175	463.981	440.532	413.459	388.302	375.736	365.106	348.939	337.135	327.991	317.301	312.724	309.547	304.514	299.333	293.463	288.465	284.923	277.907	276.003	268.384	261.961	260.894	255.259	251.395	246.84	243.1	238.464	232.674	227.216	224.537
		Iso -10	10.1333	10.8952	11.9581	10.1648	10.4496	11.2344	11.3203	9.7508	11.6122	12.0617	10.5712	9.39004	0	175.451	449.111	489.536	474.812	450.284	422.958	400.121	379.173	360.817	344.829	333.298	324.241	315.161	307.849	300.528	296.983	292.662	284.387	280.905	275.425	269.847	264.724	260.825	256.271	246.135	242.2	237.938	234.022	230.917	227.261	220.123	216.235	210.005	204.183
			7.78804	9.91961	10.7463	7.95875	7.48955	9.43878	9.09954	10.4017	10.0269	9.41484	8.3191	6.64906	0	163.892	437.994	477.367	464.221	439.906	411.554	389.127	371.15	350.707	336.225	324.414	316.525	305.218	297.455	291.182	285.867	282.53	275.946	271.6	267.185	260.428	256.678	252.105	244.831	241.525	238.656	234.104	229.474	224.039	220.143	215.828	211.21	207.459	205.354
		Iso -9	10.7775	9.44414	7.93565	9.41924	11.177	10.5637	10.3819	10.9923	12.4312	11.45	9.16679	8.11181	0	184.586	464.68	497.305	480.804	455.016	429.725	410.922	386.967	365.659	356.202	344.728	331.946	324.666	321.333	315.024	310.342	305.269	300.618	294.911	292.478	285.596	282.111	278.844	273.304	271.246	264.838	257.905	255.783	252.119	247.378	244.467	238.847	235.545	231.673
			14.9502	16.2068	16.1551	14.6457	15.004	15.2045	15.8137	16.2249	15.6487	14.3772	14.1954	15.3657	0	182.498	464.904	515.413	497.435	473.022	445.83	420.896	400.456	381.58	370.132	358.663	349.121	338.525	331.809	329.484	327.283	322.609	315.081	310	308.599	304.136	298.639	296.88	290.079	284.424	281.807	277.329	273.758	271.401	265.49	260.848	257.749	251.278	248.789
		Iso -8	10.2962	10.1562	11.0033	10.6399	9.75785	9.19895	8.67478	8.64399	10.2137	9.11208	9.71783	6.75876	0	129.611	421.008	485.89	470.564	447.048	414.258	387.552	370.807	348.896	332.928	319.228	306.266	297.585	288.069	280.683	276.31	269.858	261.22	257.423	254.232	246.428	241.51	237.09	231.749	227.615	219.845	216.863	213.494	207.23	203.723	200.926	196.285	189.632	185.458
			14.1881	13.212	13.0558	14.1641	13.112	13.8777	15.6433	14.7802	14.1567	13.0648	13.908	12.1396	0	113.605	399.81	488.538	480.75	456.239	429.542	405.142	387.78	370.924	357.07	344.956	336.152	327.033	321.299	312.986	307.327	301.05	296.985	290.904	287.796	286.329	278.979	276.994	268.33	265.69	263.634	258.708	253.219	246.238	242.358	239.495	233.94	227.799	225.65
		Iso -7	8.55208	10.2542	9.52711	8.75597	8.23945	8.25229	8.76368	8.8414	8.35877	9.25349	8.37983	5.22737	0	140.593	426.372	488.291	477.725	450.797	428.423	406.766	388.268	373.355	364.936	355.758	348.155	340.383	337.176	334.53	328.35	320.354	319.16	314.554	311.854	305.909	302.502	300.295	294.334	289.72	286.321	283.895	277.16	275.72	267.856	262.51	261.847	255.535	249.443
			8.23498	10.2559	10.1929	8.42075	7.63435	9.10257	7.47834	8.46859	8.61726	8.65769	9.05173	6.00676	0	144.46	439.367	487.081	474.174	449.814	426.015	403.269	385.767	370.73	357.206	348.836	339.997	333.86	330.211	323.396	323.151	317.209	309.887	306.602	299.692	294.869	289.832	284.884	280.733	275.992	273.124	267.85	266.309	260.501	253.697	249.203	247.041	241.655	240.408
		Iso -6	13.0956	12.7374	13.3751	12.6736	12.3671	13.0336	12.0984	13.3863	13.4091	12.4444	12.9079	10.8597	0	137.291	431.394	497.379	483.543	463.348	438.476	406.422	394.607	380.661	367.239	356.36	350.857	343.11	339.979	333.887	330.502	325.777	323.49	319.282	312.567	311.287	307.555	302.165	299.624	296.42	288.104	285.834	281.64	276.535	272.466	268.186	266.433	262.125	256.131
			9.13712	7.75781	7.00228	9.24396	8.99044	9.04613	8.65976	9.21312	9.13145	9.32373	9.66465	7.53027	0	164.336	461.275	499.178	479.747	452.897	430.858	404.832	385.489	371.845	361.97	347.131	339.144	332.169	328.357	324.854	317.797	313.714	310.488	304.32	300.289	297.447	295.213	288.175	281.943	279.973	275.236	269.446	266.341	264.403	259.593	256.572	251.259	246.197	243.222
		time (s)	3.6	5.3	6.8	8.5	10	12	13	15	16	18	20	21	23	24	26	28	29	31	32	34	36	37	39	40	42	44	45	47	48	50	52	53	55	56	58	60	61	63	64	66	68	69	71	72	74	76	77
		buffer	0.793973	1.46716	2.55064	1.61463	1.30622	1.81181	1.36885	2.23832	2.43035	2.15438	1.61665	2.47898	2.52987	0	157.377	375.916	438.605	435.444	414.512	392.75	368.563	347.793	333.38	313.485	302.181	291.586	281.216	272.758	264.738	261.57	258.842	253.264	249.643	248.96	247.022	243.154	239.64	236.223	233.147	228.246	225.82	223.876	218.66	214.406	210.544	207.172	205.243
			5.41382	5.68264	4.65012	4.71557	5.01926	4.41899	5.40478	5.25701	5.57152	4.50255	4.33938	4.96873	5.6914	0	161.465	393.49	459.046	453.566	430.55	409.036	381.973	361.058	343.205	328.001	314.277	303.769	293.217	288.543	284.67	281.33	275.529	272.598	269.606	263.311	260.824	261.046	257.798	252.956	249.483	246.038	241.517	238.123	234.686	231.278	227.455	224.81	219.998
		Fsk -8	3.90943	4.21572	5.30069	5.69451	4.62363	4.83305	5.10054	5.36055	5.5852	5.9652	5.23634	5.34027	5.08967	0	205.02	418.249	462.752	452.107	425.021	397.584	377.415	357.689	338.251	324.45	311.992	305.616	301.319	294.774	288.367	285.317	284.584	284.489	280.651	278.291	275.258	269.261	266.819	262.14	258.086	253.609	250.964	247.665	245.533	241.076	237.574	234.752	230.356
			1.32721	3.15419	2.45437	1.7427	2.27062	3.07531	3.9159	2.15807	0.776801	2.25337	1.52606	3.12062	0	14.8869	316.018	443.534	449.997	430.29	400.459	377.29	354.347	333.943	318.88	304.919	294.419	287.177	279.048	270.093	268.543	265.993	262.695	258.721	254.194	250.905	247.657	244.834	240.135	236.173	232.924	229.496	226.068	221.522	218.763	213.036	211.773	209.107	203.972
		Fsk -7	3.43633	3.39756	3.94896	3.17932	2.9325	4.07416	2.63537	3.9346	3.35769	3.54382	3.54294	3.58496	4.16505	0	163.44	397.404	454.937	443.477	423.023	397.202	377.334	360.005	341.819	330.421	324.464	318.761	312.956	311.878	304.069	300.546	302.842	296.723	297.192	293.095	285.263	281.531	280.935	274.608	271.764	269.037	265.035	265.771	261.257	260.11	253.957	251.862	248.176
			0.844617	0.652905	1.73682	0.816215	0.829794	0.678797	1.16229	0.358337	0.918059	0.056654	0.594915	0.383537	0	1.34571	302.337	457.498	475.769	455.043	427.238	401.056	379.225	357.475	344.819	334.09	322.077	313.899	308.977	306.848	306.372	304.562	299.366	293.987	291.3	288.734	281.818	279.696	277.436	273.104	269.308	264.149	260.112	258.343	253.179	249.972	248.215	244.774	241.302
		Fsk -6	5.10102	5.11416	4.79515	6.33194	4.7462	5.6252	5.52813	5.05543	5.17443	5.41441	5.8003	5.77682	3.57597	0	138.871	301.427	372.232	385.563	376.722	359.56	343.378	327.075	311.002	295.65	284.969	276.586	268.595	261.241	254.029	249.966	249.51	246.854	246.32	243.189	240.847	237.304	233.975	231.536	228.579	223.085	222.407	218.028	215.803	211.134	208.824	206.708	203.245
			6.25183	5.69278	5.20612	5.21777	5.17507	5.81913	5.89696	5.72207	5.19861	5.09022	5.76146	6.275	5.41356	0	131.938	298.277	368.255	379.668	375.688	364.24	347.99	335.392	321.077	309.204	298.76	287.539	279.258	271.945	269.651	266.536	261.464	261.421	258.312	255.339	253.216	251.102	244.922	239.229	238.984	235.049	228.534	227.202	221.632	220.19	216.277	213.315	211.861
		Fsk -5	2.26246	1.42398	1.34761	0.367568	2.3195	2.3816	1.58977	2.43417	2.31895	1.67585	1.92585	2.73469	0	2.18656	254.541	432.926	464.966	447.328	421.045	397.022	371.139	351.75	335.574	320.846	309.171	305.012	294.142	291.503	285.877	283.797	280.434	276.223	273.303	270.028	265.165	260.59	256.546	255.867	248.644	245.674	243.522	237.542	235.095	231.666	226.566	225.259	222.471
			5.84769	5.26341	6.04736	6.1813	6.219	6.06614	5.55027	5.78362	7.50573	6.5273	6.33742	6.27375	6.86399	0	227.018	415.322	456.629	437.924	411.699	386.174	360.137	341.332	326.056	313.24	303.412	296.431	287.762	283.799	281.631	278.536	274.509	276.323	272.54	270.998	264.529	261.939	259.754	254.571	253.26	249.395	243.056	240.359	237.967	235.642	232.797	228.319	225.04
		Fsk -4	0.019751	-0.51267	0.283545	0.585901	1.09164	1.46929	0.282305	-0.19706	1.29663	0.380397	0.159542	0	0.529727	2.52555	284.137	451.364	477.35	457.32	429.451	405.982	383.849	363.682	350.63	337.469	328.184	319.475	314.576	312.355	309.782	304.969	300.094	301.227	298.581	289.486	286.228	281.497	278.108	274.112	268.608	266.491	262.094	258.964	253.549	251.523	248.287	247.257	243.73
			7.0582	6.85973	8.32531	7.3129	6.99902	7.04327	8.0925	7.70068	7.04425	6.82333	6.51052	7.93736	4.40095	0	191.448	402.496	465.941	459.182	441.459	416.545	395.994	379.45	362.082	355.202	345.37	337.779	335.945	331.822	327.91	327.749	326.716	325.909	320.549	315.022	312.977	310.867	307.103	303.874	300.3	293.031	292.457	290.767	289.613	285.562	281.952	279.452	273.121
		log (M)	Iso				Fsk
		-∞	6.37838	5.18416	3.14945	2.46847	1.21911	1.22809	2.64303	1.70927
		-11			3.81346	2.82393
		-10	8.17846	20.8716	6.81101	3.75199
		-9.5	14.8899	24.9423	8.21701	6.71224
		-9	15.4858	20.0718	11.5537	5.58697
		-8.5	23.0983	17.8703	7.41286	4.41833
		-8	31.6343	25.7603	11.3082	14.1673	-0.22013	0.838274	1.97949	5.64578
		-7.5	51.9439	39.8728	15.255	30.0497	-0.76148	1.16243	1.44428	3.93981
		-7	57.6244	46.7317	30.7013	38.0117	-2.5737	0.280401	3.46542	3.38521
		-6.5	62.3123	67.0734	35.6244		4.37869	0.587837	2.44187	5.43151
		-6	82.1228	65.1056	35.2018	41.4806	0.701307	1.75206	3.50845	3.14046
		-5.5					2.15396	0.624934	2.32016	4.04908
		-5					-0.3188	1.38086	1.61584	5.14598
		-4.5					0.146774	1.39138	1.87137	8.57865
		-4					1.10273	1.2998	2.86816	5.7215
[truncated: 75 more columns]

## Sheet: Figure 5
	a
		time (s)	ATP -5.5 Iso -6		solvent Iso -6				primed with ATP -5.5						primed with solvent					time (s)	ATP -5,5 Fsk -4		solvent Fsk -4				primed with ATP -5.5					primed with solvent							Exp.1	Exp.2	Exp.3	Exp.4	Exp.5	Exp.6
		0.742	2.58842	4.13975	2.6179	1.20613		Iso (log M)	Exp.1	Exp.2	Exp.3	Exp.4	Exp.5	Exp.6	Exp.1	Exp.2	Exp.3	Exp.4		0.7426	9.12871	5.51436	3.67131	4.43071		Fsk (log M)	Exp.1	Exp.2	Exp.3	Exp.4	Exp.5	Exp.1	Exp.2	Exp.3	Exp.4	Exp.5		Iso	36.28	74.52	71.82	65.75	95.14	69.35
		1.4236	3.33773	3.99149	3.81565	1.56239		-∞	2.08349	1.43378	1.6928	0.59167	1.02854	1.41794	1.69686	2.13861	2.50056	2.34725		1.7762	8.66478	7.02027	5.46438	5.01899		-∞	2.38113	1.42832	1.26196	2.40061	1.4522	1.69686	2.13861	2.42545	1.08548	1.17706		100 µM Fsk	34.9488	59.1967	71.1208	107.136	64.1865
		2.9116	3.70805	6.01515	1.9412	1.67685		-11	3.85919	2.93246	2.46521	2.30405	2.15017	1.74378	8.06845	8.28349	6.38882	4.32962		3.213	9.03442	6.19737	4.50584	5.99491		-7	3.89716	1.89282	2.32152	3.00356	1.65955	4.60733	5.30135	4.61501	2.76001	5.35867
		4.5092	3.79077	4.44301	3.48919	2.9315		-10.5	4.87531	3.09786	2.55081	3.23269	2.51064	1.83721						4.821	9.16643	6.38847	6.08419	4.54096		-6.5	5.19134	2.98765	4.40802	3.53439	2.85236			5.65723	3.24864	5.66424
		6.1076	3.50509	5.61562	3.26347	2.87928		-10	3.55976	3.51581	3.23259	6.68813	4.19796	2.42842	9.15207	7.48809	6.45467	7.64515		6.4194	9.74257	6.5119	5.53213	4.1014		-6	4.30579	5.96828	11.5987	17.7313	5.6605	4.71866	5.35047	5.24988	3.83039	1.72511
		7.7156	2.43163	5.39612	2.31034	2.70152		-9.75	5.3413	2.67707	3.05773	2.1334	3.60578	5.11022						8.0162	9.64922	5.43116	4.62923	5.01147		-5.5	9.76228	9.97557	39.7184	42.6907	38.8252	8.56062	8.09076	5.36176	3.03858	6.21357
		9.3124	1.84104	4.88298	3.4138	1.10965		-9.5	4.40921	3.99153	2.10954	4.90381	2.12162	2.84305	8.09661	9.74815	11.3615	4.36742		9.6242	8.5884	5.86272	3.81249	5.32334		-5	29.1415	34.0527	51.9703	78.5958	68.34	8.76331	8.5983
		10.91	3.23384	4.20329	4.22934	1.54193		-9.25	6.50111	15.7625	8.30209	10.5308	3.75411	4.6212						11.2226	9.59453	6.32355	4.47256	5.17898		-4.5	11.2508	48.2986	63.3896	99.9731	82.6031	11.185	10.0943	4.23606	3.56982	14.8435
		12.5172	2.81831	4.09354	2.9814	1.62797		-9	13.8755	36.9105	3.57477	22.4753	3.58907	14.2991	9.88557	9.82602	5.73391	5.79229		12.821	8.58369	6.99376	4.65707	5.06987		-4	34.9488	59.1967	71.1208	107.136	64.1865	11.1478	9.492	5.55368	4.5807	14.8327
		14.1164	2.06708	4.81944	3.09576	0.184377		-8.75	22.6009	56.0991	36.7246	35.3679	42.7197	34.0182						14.4178	8.56954	6.7478	4.08321	4.50994
		15.7132	3.56954	5.3345	3.10089	1.39349		-8.5	41.6222	74.8523	73.3565	41.1054	34.1119	65.3662	4.15402	5.98489	6.80095	7.16624		16.037	8.15653	6.75694	5.05649	6.61718
		17.3108	2.29505	3.57751	2.45333	2.2435		-8.25	40.4929	78.2162	70.9974	58.2931	88.7118	68.5391						17.6242	9.3786	5.85084	5.24865	5.90279
		18.9188	2.94816	4.45649	3.06715	1.40851		-8	40.9188	75.1631	78.591	62.8449	84.516	79.869	5.42547	6.68727	9.1628	33.3662		19.221	8.85526	6.21657	0	0
		20.5164	2.88949	3.99245	0	0		-7.75	57.1527	70.8311	88.5423	67.9762	90.3023	89.8911						20.8306	8.08109	7.52133	2.03651	1.26326
		22.1044	0	0	0.600144	1.10741		-7.5	80.1838	88.8555	97.7073	64.1592	103.668	89.1955	8.70176	7.46461	13.1559	18.4697		22.4274	0	0	2.01614	3.64074
		23.7116	0.370324	1.85326	1.85215	2.10951		-7.25	70.2094	103.593	94.8278	83.8089	105.582	106.092						24.0242	8.37058	5.43116	3.66418	4.11262
		25.3092	27.8801	24.5381	2.28534	2.30313		-7	84.376	100.827	94.5089	86.0946	101.828	100.163	7.8607	10.8339	5.68078	15.5109		25.6226	98.5026	61.405	4.16042	4.90213
		26.9076	193.06	190.466	3.86706	3.10708		-6.75	86.0977	98.7379	100.441	94.2415	97.8843	85.7217						27.2306	238.248	188.857	5.7806	6.36502
		28.5052	303.072	312.825	2.80865	3.36133		-6.5	85.1728	93.4535	99.2716	92.6322	91.9222	95.4911						28.8178	285.76	258.005	6.165	6.2604
		30.1124	333.962	346.133	2.8291	2.78303		-6.25	91.5277	98.0885	97.8536	107.473	95.8315	107.575						30.4162	297.537	277.774	5.58813	6.46152
		31.7108	329.191	342.869	3.81348	2.95327		-6	100	100	100	100	100	100	8.96381	8.78458	6.68705	16.3188		32.0242	285.559	272.699	6.44894	6.02713
		33.3092	315.794	326.339	3.14259	3.41465														33.621	265.753	257.904	6.5191	7.5249
		34.9156	290.331	304.857	4.28473	3.68871														35.2194	244.804	240.02	8.22572	7.75838
		36.514	269.86	281.722	4.52378	3.01098														36.8178	217.143	215.654	7.95004	9.00927
		38.1116	243.768	257.493	3.97068	3.59936														38.4242	195.424	193.947	9.12837	8.76351
		39.71	222.662	240.144	4.14394	3.45205														40.0226	169.844	172.591	6.49432	8.47075
		41.3172	203.255	217.434	3.72514	2.57457														41.621	154.012	150.75	8.36752	7.25946
		42.9148	184.071	199.593	4.61895	2.2165														43.229	133.264	132.722	8.71004	7.79638
		44.5124	168.22	182.525	4.03262	2.24903														44.8258	117.003	115.932	7.66799	7.4208
		46.1204	152.343	169.073	2.93023	2.16161														46.4242	99.5012	99.5154	7.84534	7.17966
		47.7196	141.763	158.066	4.75176	2.53889														48.0226	90.4526	88.2371	8.34347	7.33934
		49.3156	129.434	145.473	3.98716	2.41563														49.629	78.5969	77.8466	8.15421	6.79622
		50.9132	118.426	140.958	3.21287	2.72141														51.2274	70.4951	66.8032	8.5791	7.25127
		52.522	109.476	133.218	2.92641	1.41378														52.8258	60.3055	58.3694	9.69525	8.36969
		54.1188	101.874	126.209	2.77757	1.18793														54.4322	54.2263	51.5384	7.59251	7.25092
		55.7172	95.5234	123.079	1.95846	0.513133														56.0306	49.6172	45.4836	8.52328	6.48857
		57.3244	88.9807	120.463	4.06255	1.23332														57.629	43.8152	40.1521	8.34118	6.63838
		58.922	82.8122	111.109	2.56538	2.22746														59.2258	39.4559	33.8167	8.64581	7.12454
		60.51	77.668	105.757	2.08518	0.976721														60.8338	35.7473	31.8235	7.35888	7.06189
		62.1076	73.5483	100.513	2.48271	2.52968														62.4434	31.3286	27.6961	7.78279	7.24544
		63.7156	66.2139	96.3898	2.71988	2.00087														64.0194	30.2838	23.5368	8.49858	8.55991
		65.3132	60.9698	91.0062	2.28472	1.506														65.6274	25.4936	21.2912	8.80674	7.12082
		66.9124	56.2671	84.2381	3.74469	0.945306														67.2258	22.9448	18.4732	8.1753	6.50655
		68.5188	51.7367	80.5143	2.29326	0.99154														68.8226	20.4045	17.8789	9.20905	6.94688
		70.1164	48.422	75.2761	2.57328	1.6368														70.421	20.6563	15.1414	7.86463	7.68399
		71.714	43.7983	69.9194	1.97796	1.10309														72.029	15.9076	15.8784	7.5437	6.89477
		73.3132	39.3217	65.772	2.27815	0.791996														73.6258	16.1141	13.0439	8.45978	5.12571
		74.9204	36.7304	60.8283	2.99711	3.19677														75.2242	15.6964	11.2948	7.25091	5.47002
		76.518	32.6279	57.1218	-0.04597	-0.02136														76.8322	13.1844	11.4731	7.93722	7.30434
		78.1156	31.9989	51.5177	1.84714	1.99984														78.4306	14.2801	10.9236	7.03967	8.3234
		79.7244	27.9253	49.1427	1.24678	-0.04038														80.0386	12.3989	9.37926	7.94648	6.39273
		81.3212	24.6973	44.8383	1.12016	0.083449														81.6258	13.5408	9.0181	7.86411	7.29549
		82.9188	24.2279	42.9908	1.69664	1.17026														83.2338	11.0665	8.45852	6.7229	6.81588
		84.5164	21.3489	38.75	3.07503	0.031079														84.8306	10.0801	7.5899	8.15555	7.14435
		86.1252	19.5858	35.1638	2.38439	0.304253														86.429	12.0896	8.81694	8.43631	6.76422
		87.722	18.4239	32.2284	1.35272	-0.82376														88.037	11.5549	9.0949	7.81377	7.86404
		89.3196	17.9949	30.6216	2.61681	0.700129														89.6354	9.2447	8.86906	6.96085	7.36728
		90.9268	17.3475	29.6185	1.50753	1.00429														91.2322	9.68223	8.85809	7.91569	7.9842
		92.526	14.912	25.8272	2.26826	0.387387														92.829	9.30599	7.01936	6.9086	8.28774
		94.1228	13.625	23.3694	0.937319	1.36223														94.4386	9.0976	6.35829	5.6858	9.52329
		95.7204	14.1954	21.5354	1.06703	1.91999														96.0354	9.43234	5.90021	7.72506	9.79099
		97.3284	10.7788	21.8762	0.540278	-0.46079														97.6322	8.25648	5.27389	8.25473	8.53148
		98.926	11.4829	19.7264	1.37716	1.60905														99.2418	9.49741	6.42504	8.22034	8.04968
		100.515	10.7423	19.169	2.0109	1.30226														100.829	9.15512	6.5247	6.88474	8.54949
		102.121	10.2229	17.8385	2.20908	0.255828														102.426	7.5719	4.9813	7.08675	8.15639
		103.719	10.2383	16.196	1.00951	-0.02877														104.024	7.04196	5.78409	7.15382	8.65016
		105.317	10.3527	15.3219	0.970859	0.463307														105.632	8.47808	6.13611	5.76586	8.53314
		106.915	9.04745	14.6721	0.617552	1.0671														107.229	8.66101	5.40464	6.63531	9.61094
		108.522	8.6752	14.4708	0.891421	-0.18565														108.827	7.74352	5.47047	8.01058	8.07698
		110.12	9.21482	11.2996	1.10921	0.012285														110.437	7.34654	5.30498	7.53771	8.22174
		111.718	8.63961	10.7027	1.0672	0.585243														112.034	7.48986	6.37566	7.49014	8.86226
		113.328	8.01343	10.7537	1.81012	0.044285														113.631	7.44555	6.66094	8.50791	8.12427
		114.924	8.47321	10.5323	2.0194	0.673095														115.229	7.22301	5.62408	7.32912	7.70026
		116.521	7.95764	9.60711	1.23489	0.117398														116.848	8.09052	5.12211	7.6627	9.00704
		118.119	7.49401	11.0791	0.52115	1.16993														118.445	5.90665	5.63871	7.40821	8.32605
		119.748	7.89896	8.6049	1.94189	-0.30205														120.042	7.53324	4.91547	7.31652	8.89998
		121.324	6.65429	9.88149	1.82348	-0.34113														121.64	5.96323	5.34064	7.15359	9.40275
		122.922	6.65429	8.10236	1.6584	1.84729														123.248	7.56719	6.05199	8.18421	8.74001
		124.532	6.51482	8.40466	0.344633	2.09365														124.845	7.90571	5.43116	8.58695	9.90752
		126.128	5.5539	8.84944	0.946122	0.870933														126.443	7.04479	5.34886	7.6365	8.97295
		127.747	7.11599	8.9332	0.663599	1.08512														128.051	7.26261	5.82981	7.5006	10.3626
		129.324	6.82358	8.14279	0.53783	1.50587														129.661	7.13154	6.43967	8.18245	9.60586
		130.931	6.03003	8.45087	1.98165	1.00141														131.247	7.36822	5.47321	7.85399	9.19988
		132.53	5.78283	8.40754	0.237977	1.20711														132.845	8.47148	6.48813	7.73069	10.15
		134.127	6.34072	7.18199	0.412654	1.61416														134.442	6.77699	4.4519	7.91865	10.6757
		135.744	4.92194	5.81298	1.29789	0.945287														136.04	7.25978	5.74569	9.24949	10.1197
		137.332	5.03448	7.60463	1.04035	1.24541														137.637	6.21782	5.36898	6.87172	9.26344
		138.931	5.35575	6.38388	0.856859	1.89591														139.247	7.87082	5.0389	7.74744	10.1152
		140.517	5.34229	6.21155	-0.805	-2.10713														140.843	7.32296	6.32812	3.71773	4.80869
		142.125	6.13199	6.18844	2.14017	1.72447														142.442	7.76898	4.05417	7.12087	9.06699
		143.74	1.23409	3.8105	4.41086	3.89811														144.04	7.76803	5.08279	8.8106	10.0541
		145.321	3.77538	4.9677	4.92751	5.4047														145.647	8.17539	5.68717	8.02804	11.1506
		146.928	5.8742	6.19133	6.02556	4.59504														147.245	9.01462	6.67465	9.2023	10.064
		148.526	9.86505	11.3006	6.06887	5.73369														148.843	9.57379	8.41463	8.53331	9.68326
		150.124	17.1821	13.7045	7.58078	6.59389														150.461	10.1688	7.19857	9.14315	11.7697
		151.738	35.3587	26.3019	7.34959	6.64235														152.048	10.3668	7.33115	9.78762	12.5498
		153.329	65.3963	43.2777	8.17373	7.1329														153.647	10.6299	7.46281	9.27037	10.1507
		154.927	103.887	67.6358	8.66208	7.25318														155.243	11.8812	9.77334	10.0084	11.729
		156.526	138.744	97.081	8.82617	6.18152														156.851	13.0816	10.417	10.7643	12.8461
		158.133	172.635	129.106	8.12819	7.33519														158.45	12.4479	10.9949	9.44734	12.0308
		159.734	191.902	157.16	8.11095	6.38722														160.047	15.553	16.4526	10.3736	12.2476
		161.328	205.247	174.567	7.91139	5.90624														161.655	16.8345	24.0589	9.47042	11.991
		162.926	209.265	193.027	7.02215	7.34715														163.253	22.2131	36.4134	9.59145	13.2121
		164.534	212.814	198.524	7.81496	5.86558														164.85	32.695	51.5987	9.51895	11.7416
		166.132	208.144	202.152	7.84464	5.3568														166.448	44.264	68.7443	10.7185	11.8282
		167.731	202.327	200.483	7.72855	6.99727														168.067	54.2414	87.2688	11.7652	12.7968
		169.338	194.411	195.478	7.33461	6.87553														169.643	68.876	104.957	9.25327	11.6003
		170.935	188.606	193.609	7.75924	6.99572														171.242	83.9576	122.496	11.2751	12.1877
		172.532	186.811	190.698	7.33702	6.27433														172.85	97.7991	135.807	9.79816	12.5458
		174.132	182.026	187.453	7.61812	5.91363														174.447	110.247	145.274	9.52807	12.3019
		175.74	179.134	182.819	7.35537	5.75846														176.045	117.784	150.046	10.2795	11.1796
		177.336	174.866	182.118	5.98456	6.42601														177.643	126.727	156.27	9.56407	12.3948
		178.924	172.078	178.444	6.6954	4.79148														179.25	130.848	156.948	9.76115	10.6346
		180.532	174.089	177.261	7.63892	5.65302														180.848	133.117	159.431	10.2918	12.0465
		182.14	168.541	175.393	6.96671	5.45457														182.447	135.934	161.56	10.7464	10.8861
		183.727	165.809	175.932	6.64785	5.88499														184.055	135.81	156.638	10.5525	11.4758
		185.324	162.464	173.712	7.29275	5.54341														185.653	137.073	157.755	10.0248	12.65
		186.933	160.119	173.762	6.76523	5.92284														187.251	134.335	153.16	11.379	11.798
		188.532	157.87	169.523	6.86047	6.00124														188.848	133.489	151.17	11.1847	11.3384
		190.128	155.643	168.521	7.44948	6.606														190.456	130.542	147.512	10.232	11.8895
		191.736	152.675	166.074	7.06026	4.80317														192.053	130.481	147.074	11.2936	12.1773
		193.333	149.499	165.807	6.67192	5.44595														193.651	126.703	145.306	10.4992	12.8224
		194.932	146.417	161.583	7.44192	5.37207														195.259	123.532	142.647	9.31225	11.613
		196.529	144.927	159.25	6.58514	4.05481														196.877	121.236	139.631	10.2637	11.528
		198.136	142.229	160.414	5.3731	5.65373														198.455	119.155	139.274	11.2438	10.4979
		199.735	138.724	155.762	6.70425	6.78032														200.053	117.259	134.53	10.6051	11.256
	b
		time (s)	CCh 1 µM + Iso -6		solvent + Iso -6				primed with CCh 1 µM						primed with solvent							time (s)	CCh 1 µM + Fsk -4		solvent + Fsk -4				primed with Cch 1 µM				primed with solvent									Exp.1	Exp.2	Exp.3	Exp.4	Exp.5	Exp.6
		3.6	3.55073	7.69598	8.3	6.7		Iso (log M)	Exp.1	Exp.2	Exp.3	Exp.4	Exp.5	Exp.6	Exp.1	Exp.2	Exp.3	Exp.4	Exp.5	Exp.6		3.526	3.6361	3.86147	4.82269	5.23525		Fsk (log M)	Exp.1	Exp.2	Exp.3	Exp.4	Exp.1	Exp.2	Exp.3	Exp.4	Exp.5	Exp.6	Exp.7		Iso	83.68	83.07	65.6	86.84	60.71	70.09
		5.3	4.10384	6.49604	6.9	6		-∞	1.28332	1.24778	0.648139	1.23637	1.49855	3.03669	1.88392	3.08778	9.24971	10.7014	2.34836	3.23644		5.1308	3.12532	4.69054	5.10072	3.96846		-∞	1.89489	1.11741	0.727621	1.59597	1.88392	3.08778	9.24971	10.7014	2.27782	1.49668	0.917572		100 µM Fsk	49.8561	54.112	84.8566	65.93
		6.8	4.58998	8.61159	6.5	5.7		-11	3.53773	3.61017	4.26682	1.82366	3.21905	5.3962	8.95792	11.9599	20.2251	14.1134	5.99997	5.96977		6.7332	3.36498	5.77729	5.40701	4.98084		-7	2.33251	3.18438	4.72434	2.21826	5.11525	7.65424	19.4814	8.84705	4.33412	3.80557	4.17731
		8.5	3.10881	7.84981	6.1	5.6		-10.5	5.46893	3.22495	3.71003	1.80158	3.70451	6.84385								8.3324	2.94759	4.83598	5.58539	5.09244		-6.5	3.63146	4.85233	6.02575	2.85305					5.31291	4.4793	4.41552
		10	3.35474	8.58534	7	6.5		-10	5.69153	4.06935	40.3155	3.05811	3.13548	8.16081	10.161	10.8115	27.9493	16.6305	6.06181	10.5413		9.9308	2.35628	4.54639	5.2084	5.44082		-6	13.5127	10.814	9.12784	11.5477	5.23885	7.72516	18.3487	9.48865	4.93035	5.28143	1.3448
		12	3.90663	10.197	7.3	6		-9.75	5.00087	6.39102	6.72183	3.4372	3.59975	4.77101								11.5508	1.51249	5.87297	5.16615	4.92467		-5.5	17.4419	28.1673	40.8314	30.4282	9.50435	11.6817	22.3273	7.33645	5.03542	4.18966	4.84375
		13	1.8023	8.21362	6.7	7		-9.5	12.6622	11.0489	19.1884	2.25574	5.1329	4.84262	8.98918	14.0747	23.2924	13.8935	10.67	6.02189		13.138	2.38564	5.72052	5.24624	5.96113		-5	18.1295	46.9588	73.3942	46.5316	9.72938	12.4145	33.1423	10.8771
		15	3.93889	8.45724	6.8	6.2		-9.25	37.897	40.4682	31.3815	2.91843	14.3285	19.0252								14.7268	3.2052	5.08771	4.79511	5.87192		-4.5	51.2977	51.6239	72.6803	52.5686	12.4181	14.5745	34.1035	10.385	3.97824	4.92214	11.5711
		16	3.3945	7.44147	6.5	7		-9	50.0004	66.4387	57.607	19.9023	28.4983	45.6683	10.9754	14.1871	26.7162	14.5341	5.38492	7.98653		16.3364	2.03672	5.1363	5.10468	6.60642		-4	49.8561	54.112	84.8566	65.93	12.3767	13.7048	39.1048	12.727	5.21566	6.31597	11.5627
		18	3.16354	6.9129	7.7	5.5		-8.75	71.4696	71.6987	70.0175	57.6917	38.9199	56.1238								17.934	3.19625	3.12927	5.54368	5.84755
		20	2.37075	8.54906	7.3	6.9		-8.5	81.2866	96.5175	78.4576	66.5325	67.0962	73.0359	4.61196	8.64115	16.8626	12.8173	6.38702	9.88096		19.5332	3.65756	4.6978	5.23967	4.94188
		21	3.52834	9.34149	5.8	5.8		-8.25	82.5612	83.7753	98.5865	68.8404	66.2509	89.623								21.1324	3.50062	6.70475	6.00287	4.87789
		23	0	0	0	0		-8	80.3848	79.6214	97.6147	73.5032	73.8868	74.2313	6.02358	9.65527	17.8773	9.62423	8.60511	46.0061		22.7404	0	0	0	0
		24	3.71267	6.48039	3.3	2.8		-7.75	89.2735	87.3517	109.724	79.337	85.4949	85.9073								24.3388	2.19763	1.36695	1.27721	1.75247
		26	9.57062	13.1993	4.9	5.2		-7.5	94.6359	87.1122	100.179	93.4882	93.4662	94.0639	9.66105	10.7776	17.9055	13.3333	12.3552	25.4664		25.9276	11.2794	8.9214	2.57335	2.37342
		28	23.1747	23.7779	5.8	4.9		-7.25	105.682	86.2434	102.715	75.1558	101.663	104.237								27.55	25.9642	21.2159	3.82145	1.49105
		29	44.1829	44.49	8.5	4.4		-7	104.301	102.021	120.075	102.369	97.6059	109.205	8.72727	15.6423	21.0562	9.43248	5.33502	21.3868		29.1348	45.5751	37.3727	3.59587	4.21866
		31	66.0566	62.5026	7.5	5.5		-6.75	84.9938	103.572	121.455	89.5349	91.7534	111.388								30.734	63.7621	51.2304	4.39081	4.11305
		32	88.4736	79.4313	8.3	4.9		-6.5	88.109	94.2262	118.876	81.6015	97.1048	94.7621								32.3324	77.173	62.7277	5.0565	5.17828
		34	101.861	89.2173	8.8	8.1		-6.25	97.0693	103.592	114.747	86.2744	101.324	102.775								33.942	87.8612	73.8819	5.17909	5.01707
		36	114.354	98.978	8.5	8.1		-6	100	100	100	100	100	100	9.95199	12.6834	29.2372	11.0606	6.28004	22.5007		35.5396	95.2518	80.1516	4.59831	4.48878
		37	124.031	103.915	7.2	6.9																37.1284	100.161	84.4441	4.49442	5.51557
		39	132.907	105.834	7.4	8.3																38.7372	102.562	87.8098	4.27396	5.045
		40	135.061	107.522	7.8	7.1																40.3356	102.852	90.0027	2.1479	5.70832
		42	139.511	107.883	8.8	7.6																41.9348	102.265	89.18	4.47837	5.90547
		44	141.41	105.886	6.9	6.3																43.5332	98.3089	87.895	4.40741	6.75573
		45	137.84	104.048	5.8	7.2																45.1436	93.3552	87.7734	5.18234	5.67653
		47	138.35	100.803	6.3	7.9																46.7404	88.3168	85.0979	4.97987	5.56417
		48	135.626	98.5144	7.3	7.8																48.3388	82.5062	81.9399	4.95176	5.00113
		50	132.562	94.8971	6.2	6.4																49.9388	78.2077	77.1322	4.85019	5.75003
		52	125.837	89.3965	8.6	5.8																51.5364	74.3619	72.9945	4.08913	4.68465
		53	120.365	87.4109	7.7	6.8																53.1356	70.8034	69.3557	5.02597	4.46704
		55	118.932	82.2952	6.5	5.9																54.734	66.4979	63.9266	4.77997	5.77282
		56	113.123	79.2137	6.9	6.3																56.3564	62.3852	61.1696	4.53042	5.49424
		58	108.08	74.7677	6.1	8.6																57.9412	58.9366	57.8313	4.31799	4.24835
		60	101.744	70.6371	4.8	6.5																59.5404	53.7767	53.6033	3.55872	3.37557
		61	100.509	67.6508	6.2	6.7																61.1388	50.0114	51.8499	5.30012	4.02333
		63	92.999	60.9942	5.4	7.4																62.7484	45.7241	48.4818	4.49369	4.45792
		64	87.8853	59.3255	5.2	5.2																64.3364	42.7661	45.1355	4.14351	3.89278
		66	84.1032	56.7517	6.8	9.6																65.9348	40.8183	43.7551	3.79393	5.08782
		68	78.7588	53.1833	5.5	6.7																67.5444	38.0418	39.8177	3.70013	5.01149
		69	73.1514	50.9448	5.2	5.5																69.142	34.9089	37.653	3.522	4.13263
		71	70.4657	46.6126	7	5.2																70.7412	31.6111	35.5982	3.31197	4.74315
		72	64.315	43.1907	6.1	5.3																72.3404	28.7679	33.962	3.49464	4.59452
		74	58.5468	42.7936	5.8	5.5																73.9388	27.2267	31.2187	3.91719	4.76184
		76	56.7226	39.2164	5.9	5.6																75.5372	25.3996	28.062	4.5872	4.80585
		77	52.0012	37.3845	6.5	6.4																77.1364	23.4517	26.5869	3.30855	4.62234
		79	48.5686	34.7487	6.3	7.2																78.758	22.5756	24.58	3.58398	5.24574
		80	46.7456	32.2649	4.8	5.2																80.3436	20.9543	23.4347	3.66266	4.53491
		82	43.901	29.5161	7	6.8																81.942	19.4251	23.4865	4.68683	5.10823
		84	38.4228	29.5546	6.6	6																83.5516	17.5073	21.7558	3.95422	3.89465
		85	34.7965	27.5747	6.1	3.9																85.1396	15.9117	20.167	3.43556	3.62604
		87	33.8747	24.7419	5.3	4.6																86.738	16.1668	20.1954	4.16172	3.62696
		88	31.3118	23.4753	4.7	5.2																88.3372	15.6296	17.6416	3.94003	3.42439
		90	29.7049	21.3552	6.4	6.9																89.946	15.1656	16.0375	3.01851	5.14154
		92	28.3997	20.2602	3.2	5.6																91.5444	14.0324	15.9238	4.79721	4.57387
		93	26.3272	22.0399	6.3	4.7																93.1428	12.5074	15.7627	4.70173	6.03834
		95	22.8052	18.2559	6.8	6.5																94.7524	12.3481	14.7857	3.28886	5.11039
		96	21.9652	18.7465	4.9	4																96.3404	11.0014	14.5199	3.63177	5.34969
		98	19.615	17.4904	5.6	6.4																97.9388	10.3074	14.0363	3.47407	3.38445
		100	19.0966	15.4829	4.1	4.9																99.538	9.08033	12.6712	3.36728	4.28935
		101	17.1394	16.612	5.3	5.7																101.148	9.37121	12.342	2.65006	4.10563
		103	16.1525	15.6397	5.9	5.9																102.745	9.68265	13.2888	4.60782	4.30558
		104	14.8371	13.6638	5.5	3.7																104.344	8.94657	12.2583	3.23813	3.66908
		106	14.9405	14.049	5.4	6																105.964	8.26768	11.4605	3.10452	3.86634
		108	13.1901	13.4905	3.8	4.3																107.541	8.32124	10.7702	4.07733	4.74334
		109	12.7772	12.6872	5.3	5.9																109.14	7.86848	9.41957	3.53255	4.65095
		111	11.6881	12.2804	5	5.9																110.751	7.27562	10.5979	3.50378	5.243
		112	11.5202	12.4179	4.4	5.9																112.348	6.3587	11.8822	4.68455	4.22787
		114	10.7743	10.1925	6.8	6.5																113.947	6.50361	10.8829	3.80561	4.10601
		116	10.2779	9.8178	6.8	5.5																115.546	7.36342	10.663	3.47036	3.17011
		117	10.6294	12.2081	6.6	5.3																117.174	6.85915	10.5031	3.60995	4.23137
		119	8.13779	12.0118	5.7	4.7																118.752	5.80979	8.99443	4.11926	5.20955
		120	7.49442	10.9431	4.6	5.4																120.342	6.324	9.38352	4.34744	4.93479
		122	6.92104	8.32113	3.9	6.3																121.94	6.85756	9.78224	3.54603	3.56024
		124	7.61365	9.5157	5.3	5.4																123.548	7.17879	9.88233	5.00982	4.3333
		125	7.84764	9.36624	5.2	4.7																125.148	6.69222	9.31736	3.92367	3.68867
		127	7.94779	10.2161	6.6	4.9																126.747	6.41915	9.06446	3.25098	4.02421
		129	6.29802	9.79335	4.2	3.6																128.355	6.89891	9.53411	3.07404	4.23074
		130	4.86774	12.1085	5.5	5.3																129.953	5.882	8.86808	3.98709	3.98578
		132	5.22464	8.63748	5.5	6																131.542	5.48954	9.37574	4.17511	3.14062
		133	5.42788	7.96728	6.2	4.5																133.14	6.77348	8.26716	4.24085	3.95199
		135	4.43095	8.44212	5.3	3.8																134.749	7.39997	8.27245	4.33886	5.39404
		136	5.53542	8.16821	5.6	5.6																136.348	6.29587	8.3291	3.21226	4.41871
		138	4.73123	7.47036	7.2	5.2																137.958	5.77339	7.21542	4.1874	4.41544
		140	3.09255	9.28101	5.7	4.2																139.556	5.62195	7.60474	3.70621	4.23062
		141	5.35757	7.57204	4.8	4.2																141.164	5.7348	8.19719	2.1251	4.36899
		143	4.30219	8.8586	2.7	1.1																142.753	3.06702	6.57756	3.22797	4.41789
		145	-0.84183	4.81937	6.1	7.1																144.352	1.96189	5.4096	1.49341	1.74502
		146	2.35746	7.34972	7.4	7																145.95	3.67516	5.74688	6.3063	4.8687
		148	5.54393	9.56353	6.9	9																147.549	4.22004	7.28242	7.14877	7.10409
		149	8.45321	16.3883	8.4	7.5																149.169	5.5029	8.43219	7.12026	6.96382
		151	12.2246	37.0825	8.6	9.9																150.756	6.62978	9.00907	6.90275	6.87667
		153	21.3975	80.4855	10	11																152.355	6.63654	9.50048	7.86063	7.9504
		154	38.3686	136.094	9.8	10																153.954	8.20106	9.55492	9.46022	8.13674
		156	59.3811	185.561	11	11																155.544	8.51094	11.112	8.02232	8.53995
		157	89.7904	219.011	11	11																157.171	10.4523	12.3667	8.10076	7.08523
		159	114.744	238.631	11	12																158.75	12.9414	13.9184	8.76604	8.77702
		161	139.029	243.06	11	13																160.35	17.1508	16.1386	8.15133	8.82173
		162	159.237	240.382	12	13																161.958	24.639	21.9691	9.62852	7.53339
		164	174.555	235.482	12	11																163.556	33.4161	30.3979	9.3787	7.73775
		165	183.465	226.524	12	11																165.175	46.4009	40.9729	9.80241	8.52293
		167	189.697	218.83	11	12																166.744	65.8952	55.2494	9.42436	9.24445
		169	193.627	210.526	11	13																168.352	83.1794	70.3643	9.79184	9.51959
		170	191.096	197.392	12	13																169.951	98.638	84.396	10.8019	10.4899
		172	190.301	193.318	11	11																171.561	112.887	99.256	9.26673	8.56517
		173	185.203	183.092	12	12																173.168	123.942	113.082	9.52894	8.83987
		175	182.399	178.337	11	9.9																174.757	134.659	123.008	9.75625	9.58662
		177	176.533	173.36	11	9.6																176.356	139.873	129.518	10.7606	8.6201
		178	171.328	164.765	12	11																177.966	143.729	134.536	8.84571	9.87438
		180	169.047	163.097	10	10																179.553	143.532	136.78	10.5801	10.571
		181	161.388	156.562	12	11																181.172	143.19	138.45	10.42	10.5731
		183	156.983	154.264	12	11																182.751	141.239	138.015	9.1487	10.1738
		185	153.471	149.775	11	12																184.371	136.131	135.083	9.5138	9.56319
		186	147.367	145.892	11	9.9																185.968	133.373	132.233	10.1015	10.577
		188	144.49	141.431	12	11																187.567	129.536	130.833	10.2043	9.52262
		189	140.04	136.947	12	12																189.199	126.779	128.386	10.4713	11.0427
		191	133.982	132.358	12	12																190.784	121.29	123.857	9.68753	9.59337
		193	131.86	129.525	11	11																192.383	114.122	121.091	10.7699	10.916
		194	125.936	125.874	10	10																193.992	109.772	117.126	9.79597	9.94656
		196	123.008	125.382	9.9	9.7																195.59	106.034	112.203	11.2866	9.80893
		197	121.763	120.184	11	12																197.189	99.6803	108.613	11.6329	9.98568
	c																	d
		time (s)	5HT+buffer		5HT+Iso -6		5HT+Fsk -4,5			buffer	Iso 1 µM	Fsk 1 µM	Fsk 3 µM	Fsk 10 µM	Fsk 30 µM	A23187 5 µM			time (s)	ATP -6 + buffer		ATP -6 + Iso -5		ATP -6 + Fsk -4,5			buffer	A23187 5 µM	Iso 10 µM	Fsk 1 µM	Fsk 3 µM	Fsk 10 µM	Fsk 30 µM
		3.3	3.8	8.9	0.1	3.6	3.1	5.2		70.9	552.6	146.5	100.1	161.7	3.7	15785			3.5114	4.17229	5.00985	5.59005	5.61234	3.39031	-0.31665		0	12809.9	3279.9	-162.8	-173.9	-234.2	944.9
		4.9	4.8	6.5	2.5	4.6	0.9	6.1		151.5	594	24.8	227.3	98.5	-6.9	12613			5.1088	5.98173	4.70437	7.04172	5.06584	3.04521	1.82347		0	8773	1693	-31	89	87	585
		6.5	1.6	4.4	2.2	4	1.6	6.9		14.1	225	37.5	-5.4	-37	-49.3	15207			6.7174	5.60077	3.92019	5.9122	5.74472	2.58608	1.57305		0	10938	2371	-124	-16	13	817
		8.1	3.9	5.7	0.8	4.3	3.5	6.3											8.3248	5.78101	5.61625	7.69564	5.7051	3.66897	2.05541
		9.7	2	7.5	0	4.2	3.6	8.2											9.911	6.16479	2.91352	6.05991	4.24095	3.22191	2.92597
		11	3.4	7	0.5	4.1	4.6	8.1											11.5194	2.98644	3.44333	4.99658	4.7638	2.80111	2.30617
		13	4.6	7.3	-0.3	3.4	4.4	5.9											13.1274	4.68924	4.67768	6.02203	4.97273	4.76065	1.83671
		15	3.8	6	0.1	4.6	2.8	5.9											14.7134	4.18013	5.52275	6.91029	5.30691	3.7594	1.80983
		16	3.6	5.7	0.8	3.2	3	6.5											16.3216	5.53609	4.73642	6.47183	6.7068	3.2995	1.65252
		18	2.6	7	-0.6	3.2	3	6.8											17.9192	5.95204	5.09454	6.78538	6.18416	3.53047	1.94441
		19	3.5	9	0	4.2	3.4	7.1											19.5158	3.09479	2.47956	8.30194	5.66617	3.55457	1.95795
		21	5.3	7.5	1.1	4.3	2.7	7.3											21.1132	6.16776	4.7012	6.42154	5.99033	1.48129	1.71411
		23	0	1	1.1	1.6	0	0.4											22.7208	0	0	1.54625	1.16654	0	0.362949
		24	2	0	2	0	0.2	0											24.3296	1.87941	1.76749	0	0	0.625774	0
		26	7.4	4.5	8.5	2	5.1	5											25.9156	9.25485	8.80687	7.58681	5.99863	7.08043	5.21113
		27	21	5.5	20	5.1	13	7.2											27.5232	46.2886	45.4027	58.6826	51.8113	58.8123	52.3134
		29	26	13	30	9.1	22	9.9											29.1206	123.877	122.528	144.091	136.38	161.746	150.366
		31	34	19	38	16	29	16											30.7194	194.061	199.916	221.729	219.326	236.01	226.101
		32	38	24	44	22	34	21											32.325	230.927	228.333	255.224	253.145	260.975	261.493
		34	46	29	49	27	39	24											33.923	238.883	238.489	251.858	261.702	259.994	269.121
		35	48	36	51	30	42	27											35.5204	231.007	230.295	242.127	253.656	248.425	267.666
		37	49	37	52	33	45	29											37.131	222.932	219.255	230.946	238.789	231.963	250.948
		39	50	42	54	36	45	33											38.7254	206.065	207.832	215.989	223.556	219.476	234.824
		40	51	44	54	39	46	34											40.3228	193.865	192.666	192.616	207.091	202.86	222.833
		42	51	43	54	41	49	35											41.9202	179.737	182.908	180.955	189.877	188.249	208.798
		43	50	44	55	42	48	38											43.5292	169.788	171.93	167.212	179.179	180.853	199.668
		45	54	46	55	41	48	38											45.1152	159.839	161.592	152.215	166.154	171.112	189.368
		47	53	48	54	44	48	40											46.7126	149.612	151.063	138.355	151.274	162.456	177.124
		48	51	47	54	45	46	37											48.3184	140.717	140.951	125.222	142.232	154.96	168.064
		50	50	48	51	43	48	36											49.9174	131.745	135.226	118.451	132.624	144.884	160.162
		51	49	46	51	45	48	39											51.5164	124.086	129.751	111.413	125.484	139.639	154.417
		53	50	46	52	46	48	38											53.1124	117.604	120.83	103.15	116.281	134.064	146.829
		55	48	47	51	42	47	37											54.7098	110.449	115.493	95.6906	109.285	128.588	139.568
		56	47	46	48	41	45	38											56.3172	104.798	106.802	88.6434	100.92	124.646	133.991
		58	48	47	48	42	47	36											57.9146	98.4743	106.155	85.1074	95.5563	116.69	125.909
		59	47	43	45	42	46	36											59.5122	97.4279	100.624	78.7471	86.3889	113.046	118.716
		61	46	43	44	41	45	37											61.1196	93.3058	96.8761	75.5543	84.4292	110.445	112.587
		63	46	42	47	40	44	37											62.717	88.5636	89.8858	68.304	79.9032	105.28	106.582
		64	44	40	44	40	45	36											64.322	84.0933	84.3585	64.3414	75.9904	98.7637	100.044
		66	44	41	44	40	45	35											65.9118	78.9545	82.0981	63.6682	72.8837	91.8371	96.245
		67	42	42	44	40	42	35											67.5194	76.2834	78.4033	58.8639	69.333	85.3941	91.1066
		69	41	40	42	38	42	35											69.1168	72.4405	74.9359	55.3786	66.0288	81.2482	85.9547
		71	39	39	42	37	43	35											70.7142	69.3163	69.8057	52.3791	62.6836	77.2867	83.1057
		72	42	37	41	38	40	32											72.3232	66.4682	66.7223	48.568	60.3452	73.3626	75.8165
		74	39	39	42	36	40	34											73.919	67.7825	66.0456	47.4748	58.1132	69.2262	71.4501
		75	38	36	44	35	38	34											75.5166	62.8306	62.4503	43.8073	55.1261	63.5649	69.4503
		77	37	36	41	35	36	32											77.114	57.9916	60.4689	42.6503	49.9914	60.1468	66.5066
		79	39	37	38	34	37	32											78.7214	56.7	53.4492	43.3933	47.3929	56.653	62.5116
		80	39	34	39	36	36	33											80.3188	57.5123	51.9113	38.267	44.7573	53.5777	59.5253
		82	34	35	37	34	38	33											81.9162	54.0687	53.1343	36.9314	42.4481	51.9688	55.6859
		83	35	34	36	34	39	31											83.5238	50.0885	46.8455	35.2601	38.8114	47.5189	52.141
		85	38	34	35	33	37	31											85.1212	48.8374	46.3574	33.7405	39.4131	46.5176	51.5757
		87	35	33	37	32	35	29											86.7186	47.3888	41.7166	32.5251	39.0917	43.3822	48.3241
		88	36	34	36	34	33	31											88.316	47.4454	42.797	32.0912	34.9597	41.8231	46.4903
		90	34	34	33	32	34	30											89.9234	43.3232	41.6303	31.9283	35.1603	41.1262	43.8349
		91	33	32	34	31	36	31											91.5208	41.1627	37.8565	28.2339	33.9906	39.3632	40.0352
		93	32	31	34	32	35	30											93.1182	39.9976	38.4148	26.2437	32.0266	33.8233	39.6568
		95	35	32	32	32	35	29											94.7258	38.444	37.8812	25.4027	30.6815	34.2001	37.8495
		96	29	30	31	30	34	29											96.3232	39.067	34.8307	25.5442	31.0675	33.5269	36.5722
		98	33	29	31	32	33	29											97.9222	36.5409	34.1411	24.2049	29.8228	32.6636	35.5045
		99	32	29	31	31	34	28											99.518	33.2535	31.1347	23.3344	26.9694	31.9072	32.2922
		101	30	30	29	30	33	27											101.125	32.9689	30.4276	22.6581	28.3959	31.7461	32.6171
		103	30	31	29	30	31	27											102.723	32.7051	29.563	21.3493	26.5964	30.1462	30.993
		104	29	30	30	29	31	28											104.332	31.6843	29.5145	21.4068	23.1327	27.6845	30.523
		106	30	28	30	30	30	26											105.928	29.4288	26.0872	19.0388	22.6929	26.4865	29.5549
		107	28	27	28	27	30	28											107.525	28.3487	27.3407	19.409	21.1939	26.0434	29.1923
		109	27	27	27	29	29	27											109.133	28.4973	24.3672	19.4454	19.756	25.3639	29.2155
		111	27	28	29	30	29	24											110.742	25.9634	25.0023	19.0532	20.5795	24.2366	24.9474
		112	27	28	28	30	28	25											112.328	26.1874	27.0107	20.6358	18.3414	23.8634	23.6341
		114	27	27	28	27	28	23											113.935	24.8527	25.2672	17.9982	22.9769	23.5028	23.1967
		115	27	26	26	25	28	24											115.532	25.9886	23.4274	15.3429	19.7637	22.1759	22.3778
		117	28	24	26	23	30	24											117.141	24.0072	20.9254	17.9864	16.4165	20.1158	22.5841
		119	27	26	24	25	28	23											118.737	24.9469	20.4527	17.8532	17.7199	21.3842	21.6875
		120	24	26	24	24	24	23											120.335	24.0048	22.0856	15.5794	18.3912	19.9842	20.9311
		122	27	26	26	24	24	22											121.942	20.93	21.8448	14.5549	17.0335	18.8564	19.9579
		123	26	23	25	26	25	25											123.54	23.2175	21.5653	14.6345	16.5512	17.2594	18.7129
		125	26	22	22	24	25	23											125.148	21.2163	22.1064	16.0424	16.7598	17.2569	17.1977
		127	22	26	23	23	26	23											126.745	22.0507	17.1419	12.759	17.5252	18.4218	17.5426
		128	24	23	25	25	26	21											128.342	18.1883	19.7743	13.5287	14.2154	15.561	18.903
		130	22	25	23	23	27	21											129.949	18.8532	18.2786	13.5838	14.9139	16.3001	18.9381
		131	22	24	23	24	25	22											131.548	17.8777	17.9902	10.9337	12.7497	16.7373	16.1056
		133	22	26	22	23	23	22											133.144	16.994	18.3974	12.4183	14.1876	15.0832	14.9513
		135	24	24	21	24	23	21											134.752	17.9953	18.0172	14.0395	13.037	13.6954	14.5134
		136	22	22	21	24	24	22											136.372	16.9771	18.9719	14.0937	14.3885	14.6179	14.9047
		138	19	21	21	23	22	22											137.947	19.1337	16.4716	12.0375	13.4088	14.5534	15.2501
		139	22	23	20	23	24	21											139.544	18.1981	16.0327	12.4054	14.2114	14.9847	13.9437
		141	22	22	21	21	24	22											141.151	17.6638	14.8207	9.50054	12.9061	15.6752	13.782
		143	21	14	21	19	20	16											142.761	18.3377	16.4783	8.19601	11.74	14.0187	11.2126
		144	20	19	21	19	20	17											144.356	14.8413	14.1754	9.85444	11.9366	14.7227	11.216
		146	19	17	20	19	19	18											145.954	13.4397	14.8231	10.0903	11.2511	14.0715	13.0516
		148	19	18	19	20	17	16											147.551	14.8255	11.1426	10.0388	9.44312	14.3948	11.493
		149	18	16	18	19	17	16											149.161	13.9985	13.082	8.95419	8.52637	13.7368	11.6779
		151	19	19	17	17	17	15											150.746	12.7109	15.0327	9.00233	10.2859	13.5817	11.7616
		152	17	17	20	19	15	14											152.373	12.4033	12.151	9.09566	12.6854	14.2491	11.7122
		154	17	17	20	18	15	14											153.951	14.0765	13.0763	10.6846	10.2478	12.7272	13.2478
		155	17	17	21	20	15	12											155.548	14.242	13.8471	7.74135	11.6452	11.1464	9.15021
		157	15	17	23	22	15	14											157.157	15.0217	11.7407	41.3583	38.4553	11.4855	7.96542
		159	15	18	22	22	15	14											158.753	13.1335	13.2572	56.5157	55.645	11.0509	9.79339
		160	15	16	23	25	15	13											160.37	12.966	12.4338	64.4697	63.2361	10.519	8.61632
		162	13	15	25	28	14	12											161.948	13.7865	11.7489	70.8355	67.249	18.4898	9.17605
		164	13	16	24	27	14	12											163.556	13.4298	10.9952	75.0096	72.1816	32.2806	10.0896
		165	14	18	23	29	14	12											165.154	13.3732	12.0307	79.6264	75.2674	33.6512	9.06292
		167	14	17	23	30	14	12											166.75	11.2072	12.0791	84.7138	82.4769	38.1469	10.1707
		168	15	13	23	29	14	13											168.368	11.4383	13.8709	89.9689	85.8724	38.4735	16.9099
		170	12	16	23	32	13	12											169.955	13.204	9.79776	92.1537	90.3961	39.1244	32.6272
		172	12	16	23	31	12	11											171.564	13.0102	12.375	95.6942	93.1876	40.455	31.1831
		173	15	19	22	30	12	10											173.15	11.977	11.7087	100.797	92.9888	42.8397	31.221
		175	14	15	21	30	13	11											174.757	11.28	12.8532	105.974	96.9734	41.1493	35.6475
		176	13	16	21	30	12	12											176.365	13.5677	11.4225	107.827	99.0029	42.7376	38.4836
		178	12	18	22	30	14	11											177.965	12.4185	9.38043	110.704	100.379	45.9023	36.5138
		180	13	15	23	30	14	11											179.56	11.9252	12.6783	110.971	102.536	45.87	38.029
		181	15	15	21	29	12	11											181.157	10.9308	12.1325	110.615	107.761	49.5968	42.9978
		183	11	15	19	28	14	8.9											182.755	12.9078	10.6872	115.627	107.957	49.994	43.505
		184	10	17	18	29	14	11											184.364	13.4818	10.2128	112.132	106.646	50.1917	41.7189
		186	12	14	17	29	13	9.8											185.96	11.2889	12.4591	113.937	108.194	52.1352	42.0467
		188	13	14	17	27	13	9											187.557	9.01698	11.2372	116.515	105.344	55.0437	45.2676
		189	12	15	17	27	13	12											189.155	14.5548	10.825	114.835	107.561	56.736	45.7758
		191	12	15	17	24	13	11											190.774	8.41509	13.8385	114.767	106.859	56.316	45.4282
		192	14	14	17	24	13	9.3											192.38	11.4806	11.8519	116.644	109.34	56.17	46.3274
		194	12	14	17	23	14	10											193.977	11.7569	10.6521	113.183	108.998	57.9571	47.2942
		196	11	14	15	23	14	8.2											195.575	12.3764	10.0127	114.069	107.103	57.3647	50.3698
		197	13	19	14	23	13	9											197.173	10.3387	13.2905	113.269	108.93	57.7466	51.7214
	e
		(ii)
		time (s)	1 µM Iso (n = 16)																30 µM Fsk (n = 10)											time (s)	1 µM Iso (n = 15)															30 µM Fsk (n = 15)
		10	1.42388	1.19722	1.95458	1.53446	0.74684	1.78427	1.86988	1.72893	0.31368	0.998803	0.153735	1.10923	0.604684	0.639496	0.462028	0.73945	-3.01084	-1.29908	-1.42543	-0.211949	0.832787	-1.38722	-0.611806	-0.696515	-0.272413	-0.499735		10	-0.297188	-0.601919	-0.844426	-0.716788	-1.34316	-1.07349	-0.751574	-2.92114	-0.254283	-0.0253418	0.575016	0.419942	0.237919	0.634025	0.36475	0.303272	0.301232	1.50078	3.15893
		20	0.244447	0.220852	0.69782	0.524604	-0.10288	-0.346417	0.297174	-0.258438	-0.0946597	0.407956	-0.315141	-0.247578	-0.529221	-0.0826713	0.0834327	-0.225378	-1.18743	-0.309605	-0.419248	0.226859	0.108161	-1.06364	-0.286436	-0.543608	-0.400977	-0.322059		20	0.419282	0.144645	0.00645467	-0.0556614	-0.128337	-0.640895	-0.565727	-0.315937	-0.472246	-0.470857	-0.0182338	-0.208706	-0.321382	-0.124938	-0.110428	-0.70375	-0.581938	-0.24313	0.314791
		30	-0.306968	-0.124838	-0.284075	-0.20007	-1.22087	-0.214783	-0.460825	-0.441912	0.338807	-0.591112	0.031946	-0.0261005	-0.332153	-0.0328254	-0.0428828	0.0248071	-0.418817	0.117118	-0.0200465	-0.775561	-0.567531	-0.4526	-0.154909	-0.498984	-0.403966	0.0805821		30	0.304675	-0.124274	-0.0403479	0.119192	-0.276379	0.0177633	-0.432949	0.518142	-0.640722	-0.829424	-0.249571	-0.339136	-0.238549	-0.322586	-0.197762	-1.58611	-1.39394	-1.66928	-1.58786
		40	-0.500279	-0.396993	-0.662345	-0.472902	-0.0210473	-0.432708	-0.764073	-0.406869	0.162492	-0.321168	-0.276748	-0.244683	-0.213494	-0.287953	-0.286015	-0.262896	0.901332	0.363815	0.246012	-0.119745	-0.109851	-0.183399	0.0694265	-0.135299	-0.069924	0.0472092		40	0.0301857	0.441383	0.529948	0.152508	-0.0633543	0.230876	-0.00547647	2.44593	-0.166658	0.277435	-0.138139	-0.143586	-0.11783	-0.261173	-0.309562	0.639357	0.478892	0.238564	-0.315773
		50	-0.360285	-0.436473	-0.876276	-0.656689	0.0190263	-0.614025	-0.945068	-0.144103	-0.44987	-0.447681	0.00447432	-0.442227	0.503927	-0.208033	-0.291445	-0.482575	1.92104	0.826264	0.826498	-0.0395459	-0.0111287	1.97271	0.470418	0.648389	0.413368	0.224679		50	0.281005	0.628906	0.774045	0.740942	0.565112	0.782658	0.653814	1.37868	0.727288	0.474315	-0.0554332	-0.0337872	0.346689	0.00453426	0.0989802	1.03542	0.634889	0.532938	-0.388618
		60	-0.480954	-0.446929	-0.778498	-0.700588	0.600274	-0.144478	0.0476579	-0.44913	-0.270574	-0.0348081	0.402369	-0.139115	-0.0272743	-0.027731	0.0739848	0.211347	1.93579	0.300506	0.798919	0.920795	-0.246293	1.16875	0.50255	1.23437	0.728035	0.456578		60	-0.73536	-0.486458	-0.420039	-0.239846	1.26688	0.695587	1.11695	-0.956717	0.817618	0.583741	-0.109507	0.308143	0.0934713	0.0762187	0.154944	0.355518	0.591815	-0.294963	-1.01774
		70	-0.329787	-0.360007	-0.933511	-0.65937	0.687674	-0.289931	-0.165691	-0.101354	0.397473	-0.342318	0.65481	-0.0351143	0.274949	-0.480786	-0.204329	-0.176103	2.15872	0.0375662	0.40455	0.410625	-0.00495343	2.93462	0.195447	1.04135	0.398488	0.0865567		70	-0.665032	-0.661992	-0.18836	-0.139402	2.04525	1.98155	1.67672	1.96344	1.16721	1.82467	0.244478	0.330821	0.349151	0.216665	0.425089	2.05891	2.56375	1.73853	0.465882
		80	0.78059	0.0906928	-1.57385	0.284151	1.17398	1.25938	1.10277	0.618281	1.34297	-0.11346	0.340256	-2.05801	-2.06351	-2.14652	-1.17336	-1.53052	1.38494	-0.198055	0.463009	-1.71429	-2.93253	-2.45169	0.18889	-0.205318	-0.343711	-0.0447178		80	-1.52731	-2.37639	-1.59241	-0.735455	2.61528	2.14526	2.06235	1.59475	2.08167	2.87237	2.3928	2.53001	1.95921	1.93344	2.22302	4.5936	5.15567	4.84338	3.20646
		90	0.0355042	0.0318781	-2.07167	-0.224393	1.1521	0.919177	1.02463	1.20878	-0.25675	-2.12591	0.492368	-1.70723	-1.8085	-2.2738	-1.14884	-1.45172	2.68494	0.610058	0.861649	-2.01692	-1.65139	1.68776	0.402862	-0.0289693	0.165519	0.223712		90	-1.2893	-2.94031	-1.94176	-1.01605	2.74031	2.41892	1.27193	3.57023	2.33934	2.68397	2.25692	2.78438	2.6193	2.21242	2.44364	2.19477	3.7617	3.24676	1.34451
		100	0.291424	0.0172796	-1.88219	0.0193633	1.13603	0.856964	0.517596	1.09388	-0.145833	-2.58839	1.65701	-0.0722257	0.709486	-0.890866	-0.261736	0.441204	2.7058	0.572211	0.464457	-2.49277	-2.48473	2.04048	-0.101101	-0.328498	-0.342874	-0.129868		100	-1.6876	-3.52417	-2.27337	-1.2857	2.23238	1.90361	0.483989	1.78689	2.13226	2.60914	0.886397	1.12229	0.859884	0.395206	1.11911	2.1841	4.04218	2.73331	1.58256
		110	0.358919	0.343584	-1.10542	-0.125605	1.38173	0.941707	0.859041	0.680823	0.440033	-2.01839	1.27606	-0.126691	0.870085	-0.941978	0.0602404	0.124534	2.62766	0.569298	0.609926	-2.54323	-1.48308	1.84759	-0.382171	-0.672302	-0.157055	-0.464952		110	-1.69815	-3.50731	-2.21436	-1.06232	2.44418	1.39717	0.539837	1.56853	1.6794	1.40843	0.584849	0.814395	0.842959	0.437141	1.72885	4.40656	7.03525	4.08957	2.59157
		120	0.480356	0.374038	-1.00939	-0.0356034	0.79542	0.715504	0.317704	1.19682	0.697041	-2.17484	1.10742	-0.16874	0.62271	-1.18586	-0.0627457	0.338151	2.65568	0.913397	0.821861	-2.46127	-2.39842	1.46894	-0.202056	-0.991485	-0.183666	-0.462916		120	-1.40211	-3.97399	-2.06249	-0.853191	1.97887	1.41693	0.541551	-0.492911	2.02023	1.88393	1.02401	0.760059	0.946018	0.56546	2.14303	5.83938	9.22101	4.63956	2.42864
		130	0.851814	0.339089	-0.556099	-0.177342	2.02151	0.828466	0.691544	1.37219	1.69669	-1.21898	1.31139	-0.0620463	0.774115	-1.2753	-0.222913	-0.319533	2.48406	0.47197	0.244071	-3.3488	-2.24322	0.0332988	-0.785429	-0.970971	-0.221838	-0.895179		130	-1.31987	-3.85371	-1.74499	-0.782643	1.25504	0.656952	-0.110221	0.446195	1.62719	1.51925	1.68381	1.73558	1.72872	1.16673	3.18661	6.08035	9.91544	4.65348	2.07688
		140	0.640165	0.467668	-0.408532	0.00324137	2.04504	0.691225	-0.32143	1.06068	0.761833	-2.02028	1.13535	-0.728145	0.7621	-1.27506	-0.190697	-0.216225	2.818	0.535632	0.25718	-3.13523	-2.28077	1.75873	-0.94163	-2.08268	-0.539697	-0.825005		140	-0.477592	-3.67184	-1.26525	0.225525	1.32838	1.23824	0.431524	0.986553	2.80078	2.08023	1.73706	1.61236	1.3832	1.02042	3.2399	6.18279	10.0423	4.52108	2.47544
		150	0.746907	0.298751	-0.322539	-0.204866	2.26663	0.631605	0.134888	1.15847	1.07971	-1.99438	1.53634	-0.0542687	0.546595	-1.12915	0.0195659	-0.385345	2.9139	0.223371	0.244381	-2.89326	-1.95349	2.52578	-0.98576	-1.72432	0.0878498	-0.638393		150	-0.66729	-4.21663	-1.69972	-0.231479	0.718951	0.773299	-0.0339776	0.355688	2.3704	1.70137	2.42907	1.94604	1.94542	0.974663	3.467	6.52367	10.2793	5.37374	2.79451
		160	0.861903	0.448325	-0.207371	0.149584	1.10575	0.499789	-0.390494	1.2867	1.78534	-1.76787	1.4537	-0.403689	0.912508	-1.42992	-0.371404	0.17568	2.97462	-0.0570646	0.306769	-3.42388	-2.31074	3.27015	-0.946737	-2.33708	0.0339462	-0.57724		160	-1.93707	-5.19297	-2.60045	-0.976321	-0.507711	-0.163428	-0.972814	-1.67324	1.13048	-0.0420358	1.16831	0.895047	0.844874	0.0614136	2.59581	6.48102	10.48	5.64255	3.49824
		170	1.09231	0.981137	0.0956682	0.33268	0.608948	1.18606	0.0661773	1.47927	0.294099	-2.13109	1.09526	-0.0217393	0.786404	-1.11558	-0.343273	0.142047	3.51562	-0.0277011	0.560202	-3.42078	-2.09023	2.93594	-0.850169	-2.61624	0.106399	-0.950128		170	-1.86043	-5.43594	-2.76439	-1.06432	-0.0488661	-0.728366	-1.11895	-1.33624	1.2153	0.264651	-0.0674524	-0.749032	-0.642889	-1.15642	1.34524	5.46216	9.21027	4.37776	2.98536
		180	0.76799	0.697192	-0.426669	-0.359275	-0.0107175	0.613461	0.206885	1.19733	0.595358	-2.78222	0.748946	0.00223661	0.950743	-1.27856	-0.521971	0.0849958	3.69883	0.180256	0.362373	-3.87194	-0.491629	3.71827	-1.04016	-2.51266	0.333075	-0.950482		180	-0.283247	-3.8737	-1.36139	0.297754	-0.292105	-0.65463	-0.74596	-0.412622	0.777985	0.29459	-0.4339	-0.533132	-0.757915	-1.73978	1.54056	5.31519	8.9984	4.39839	2.93553
		190	1.29712	0.966459	-0.21189	-0.0283572	-0.149901	0.310251	-0.0921726	1.25644	-0.457189	-2.29873	1.48131	0.421081	0.847367	-1.30301	-0.496954	0.353738	4.08247	0.182725	0.475595	-3.51975	-0.975854	3.23255	-0.976576	-2.86789	0.416545	-0.885395		190	-0.352664	-3.85018	-1.33226	-0.0818633	0.341477	-0.475195	-0.503823	-1.05927	0.897182	0.424839	-0.274612	-0.130004	-1.07581	-1.40422	1.47015	5.00268	8.41686	4.40155	2.94419
		200	2.35274	3.04876	2.99725	1.33961	7.00113	6.33651	3.76717	7.38255	0.386517	-1.29018	3.18458	0.93896	2.37451	-0.363586	0.010532	2.02074	9.03788	1.57038	1.17687	-4.61484	-1.02977	2.12476	0.75049	-2.03825	0.580068	1.37883		200	-0.543721	-4.13445	-2.5379	0.752255	-1.54117	3.80306	0.281675	-1.83877	15.9418	5.71613	0.14536	0.334119	-0.820314	-0.944534	2.07975	14.8278	14.5001	12.1394	10.4389
		210	4.00465	6.91017	8.75194	2.11911	8.29785	11.8739	8.27956	12.8889	9.25954	6.25918	11.2312	6.46557	8.94717	8.31252	1.93272	13.5377	11.0882	2.27377	1.62345	-1.83876	2.60225	-0.414342	3.26881	1.97152	4.48366	3.16456		210	3.38594	0.154995	-1.99068	5.30821	4.75867	6.08162	2.16676	-0.425666	15.4418	11.5569	5.02522	6.98358	3.01215	2.14164	5.25264	20.9833	20.4762	17.8859	17.0428
		220	6.40877	11.4589	10.2664	3.51563	8.58935	11.9189	8.30053	13.5485	10.5595	7.33708	13.9045	13.1246	14.8152	12.6666	4.74143	16.068	11.8448	3.02842	3.05106	4.03053	6.59947	2.31554	7.70108	4.01674	11.5799	6.64909		220	6.58841	2.64037	-1.30635	8.97436	7.15427	6.78829	5.42125	6.28582	15.3173	11.4245	8.81752	11.5607	6.20659	4.51579	8.10265	21.428	21.0694	18.5541	20.716
		230	8.36988	13.9542	11.3785	4.21978	8.29198	11.9392	8.93221	13.4723	10.0845	8.01529	15.487	17.6126	17.2817	12.935	7.78051	15.6214	12.1748	4.65736	5.40779	5.07712	9.37827	8.47545	13.2767	4.87155	19.8723	12.1939		230	8.65116	4.20489	0.180767	11.6985	8.25036	7.71691	8.31834	8.0349	15.0841	11.9407	10.7959	12.4017	9.99249	6.99303	12.5557	19.7191	19.3522	16.4782	20.229
		240	10.2751	14.8796	11.8485	5.66302	8.53378	11.8466	9.51867	13.7739	10.9133	7.94778	15.7432	19.4058	17.8752	13.8601	10.4716	16.9831	12.4146	6.37022	7.73447	6.80846	10.9419	13.6199	19.0977	5.25895	21.8295	18.3654		240	8.81456	3.84724	0.846303	12.4589	9.07946	7.78541	8.98325	8.88855	16.1824	11.6922	11.3046	12.977	11.2881	7.99545	16.2507	19.6679	19.2329	16.5418	20.3279
		250	11.0943	14.688	11.8517	6.26263	6.85315	11.4714	9.12356	13.4319	9.78914	7.16696	15.5788	18.6445	17.0938	13.8465	12.2801	15.7484	12.2309	8.16583	10.409	6.09417	10.6798	15.065	21.639	5.8104	22.7345	23.8953		250	9.36089	4.70698	2.83068	13.0833	9.82214	8.2723	11.4914	9.10803	17.5502	14.4234	13.305	14.4018	13.0036	9.92595	20.3276	20.1689	19.663	17.1508	20.9851
		260	12.4272	15.1335	12.1798	7.80971	9.05403	11.9442	8.96493	13.6075	10.2385	7.76784	16.1982	19.3888	18.0809	13.7198	13.297	16.1441	12.8844	10.7421	12.8859	6.51058	12.2802	16.1425	22.4781	5.6356	23.1031	26.1551		260	8.8352	3.78328	3.70185	12.8998	9.5114	7.92983	11.134	8.71021	17.4773	13.4507	12.5969	14.452	13.6039	9.92031	21.8973	19.919	20.021	17.3119	21.1622
		270	13.075	14.9078	12.5002	8.42307	8.89739	12.2053	10.3503	14.0934	9.40337	7.56169	16.4212	19.8936	18.1442	15.0229	13.7484	16.5369	12.4793	12.9703	14.5942	6.52842	11.9587	17.1626	23.145	6.45579	23.1264	27.1737		270	9.00476	4.24029	4.40285	13.1396	9.71226	8.05748	11.7516	8.59833	16.2241	13.5443	12.1731	15.8071	14.1622	10.772	23.4216	20.3278	20.2664	17.7694	21.7367
		280	12.9461	14.4743	12.0269	9.19235	9.47954	11.5134	9.82429	13.0444	10.3141	7.76668	16.3125	19.7022	18.7915	15.2057	14.3615	16.7437	11.5641	15.0114	14.9387	7.43701	13.8604	18.4612	23.5705	6.48179	23.282	27.6472		280	8.7239	4.53178	5.27797	12.3926	9.63658	8.15009	11.5667	7.5814	15.6384	13.3178	11.8002	15.7662	13.9118	10.5276	23.4661	20.5226	20.3335	18.1708	21.9429
		290	13.1504	14.6556	12.1065	9.9451	8.53809	12.3393	9.50857	13.0619	10.4001	6.97128	16.5991	19.5746	18.3966	14.1679	14.2018	16.96	11.7339	17.5938	15.7119	7.21237	13.3063	18.5827	24.0135	7.33118	23.8801	28.3338		290	8.22702	4.57193	6.01498	11.9681	8.55242	7.55292	11.3569	8.28844	16.4131	13.7004	11.6844	16.2451	14.2217	10.8551	23.6082	20.7715	20.6591	18.3631	22.6372
		300	13.215	14.4292	12.6263	10.4662	7.59773	11.9887	8.65729	12.8508	9.82689	5.55481	16.6981	19.8978	18.2739	14.432	14.0392	17.0572	11.8845	19.316	15.8184	6.975	13.1485	19.4297	23.8466	7.06047	23.4998	28.4959		300	8.27545	4.84079	6.59496	11.8447	9.12455	7.99779	11.6761	8.85422	17.0016	14.7432	11.1468	16.4386	14.9251	10.9622	23.9874	20.9152	20.8434	18.6871	23.0423
		310	12.9245	13.9388	12.3956	10.8014	8.21518	11.1086	8.44528	12.3225	9.38997	5.14317	15.5001	18.47	17.1318	14.2468	13.9416	15.7488	11.7481	20.9803	15.5523	6.01268	12.6956	16.759	24.0753	6.7882	23.1922	28.3811		310	8.08128	4.04722	6.79091	11.54	8.82972	7.54283	11.2516	8.00587	16.402	13.8842	11.7777	16.2702	14.8481	10.8985	23.8523	20.175	19.8101	17.8654	21.9022
		320	12.8146	13.6895	12.3384	10.7188	7.21621	10.4307	8.15218	11.2417	9.62	3.61366	15.8598	18.2349	17.0798	14.6591	12.8675	15.9916	11.3223	21.6269	15.4782	6.03399	13.0204	16.5189	23.9545	6.38582	22.8493	28.4313		320	8.29054	4.3451	7.0184	11.6691	8.68782	7.702	11.8904	7.78117	17.2594	14.3073	11.3929	15.8081	14.1725	10.4519	23.4908	21.0664	20.9653	19.1484	23.0082
		330	12.8873	13.5254	12.5376	11.3641	7.74294	10.3485	8.38781	11.5345	10.0308	4.94189	16.1986	18.4259	18.5474	14.3659	13.5053	16.3225	11.0618	22.2228	15.7663	6.66426	13.7611	19.0162	24.0781	7.27249	23.7557	28.4458		330	7.79092	4.15118	7.31241	11.5234	8.42689	7.59257	11.4968	8.988	17.9996	14.2537	11.7816	16.1978	14.1626	10.8945	24.0625	21.3598	21.1428	19.2786	23.8269
		340	12.4966	13.0456	12.0052	11.1379	7.42328	10.1598	7.78689	10.7698	9.83631	4.17121	16.6744	18.3591	16.5674	14.6106	13.1652	15.9557	10.8712	22.9907	15.546	6.9213	13.2167	18.3165	24.3048	7.3677	23.558	29.0919		340	8.7232	5.31662	8.38261	11.8134	8.28372	7.37062	11.2543	7.85102	18.1001	14.9439	11.7611	16.3922	14.9719	10.6264	24.4339	23.701	23.3875	21.9401	26.1943
		350	12.1027	12.6403	12.0203	11.124	8.3941	10.5504	6.88207	10.7895	9.39009	3.85184	16.238	18.0406	16.2843	14.3093	12.6096	15.8488	10.7382	22.7496	14.9996	6.61491	13.6611	17.6854	24.0592	6.95016	23.5187	28.4265		350	7.62422	3.94046	7.69246	10.6839	8.22351	7.51339	11.5298	6.10814	18.154	14.9506	11.8104	16.3021	14.6837	10.6986	24.1264	23.4334	22.9925	21.7616	26.0981
		360	11.8503	12.9267	11.6097	11.373	7.72408	9.85729	8.02743	10.6353	8.0099	3.86297	16.671	17.0859	15.3566	14.3539	12.4089	16.0137	11.0834	22.6446	14.9213	7.14623	13.6212	15.7415	24.0971	7.01768	23.2445	29.0092		360	8.26165	4.22575	8.17467	11.1791	8.42227	7.12806	11.7644	3.67269	18.2859	15.2614	12.1679	16.3035	14.8007	10.7061	24.6148	20.9082	20.9136	19.4457	24.0841
		370	11.5649	12.3472	11.5472	10.9481	4.44969	9.82948	7.55267	10.8151	8.50931	3.93553	16.1668	17.6103	16.2578	14.2491	11.7289	15.7854	10.7804	22.5425	14.927	7.0011	13.7901	17.133	24.2069	7.31973	23.1541	28.974		370	7.68893	3.85811	7.98742	10.6085	8.08502	6.90912	11.4987	7.10639	18.0783	15.3533	12.3622	16.0713	14.7707	10.6296	24.4273	21.5309	21.6362	20.134	24.3195
		(iii)
		time (s)	10 µM Iso (n = 16)																30 µM Fsk (n = 19)																				time (s)	10 µM Iso (n = 20)
		10	-1.32223	-0.920963	-1.2475	-1.18433	-1.21599	-1.28727	-0.505514	0.01234	-0.0482749	-0.280369	-0.849783	2.05151	-0.0382427	1.3533	0.99625	0.563226	0.483914	0.76759	0.895338	0.829383	0.96381	0.576466	1.00911	0.867027	1.18467	0.868033	-0.149097	1.04076	0.763587	0.719	0.295027	0.316391	-0.608001	0.451437	1.1301		10	-1.08836	-0.577054	-0.631792	-0.318363	-0.372431	-0.652182	-0.841393	-0.134107	-0.00137617	0.086577
		20	-0.31141	-0.241553	-0.438703	-0.346563	-0.33918	-0.36635	-0.19918	0.227507	0.0277876	0.0830877	-0.252576	0.146777	-0.533855	-0.0467787	-0.196469	-0.306357	-0.178412	-0.267982	0.132324	-0.113945	-0.00383918	0.135492	0.493116	0.323253	0.474446	0.612471	0.285657	0.180146	0.366176	0.613879	0.468209	-0.310025	0.124689	-1.65051	0.175197		20	-0.00280132	0.0851009	-0.0068675	0.264149	-0.128682	-0.11446	-0.220707	0.103062	0.0489392	0.311143
		30	0.0201832	-0.108712	0.022085	-0.0672053	-0.0317231	0.0447523	-0.492519	0.34405	-0.134046	-0.422229	-0.313014	-0.0774754	-0.290218	-0.714193	-0.370469	-0.466037	-0.296106	-0.616719	-0.288695	-0.235539	-0.00231834	-0.207384	-0.157987	-0.407365	-0.391827	-0.263734	0.0455822	-0.407039	0.12967	-0.27239	0.263232	-0.0460884	0.321326	-0.216446	-0.427068		30	-1.03523	-0.729499	-1.14387	-1.20599	-0.887275	-0.660577	-0.407695	0.0862133	-0.0388667	0.263067
		40	0.18287	-0.0298277	0.221964	0.263746	0.277641	0.318734	-0.0321885	-0.0328979	-0.388112	-0.0443429	0.0778249	-0.714713	-0.539194	-0.361346	0.219016	0.225277	-0.405594	-0.404752	-0.54939	-0.907687	-0.619568	-0.425648	-0.253002	-0.137803	-0.283022	-0.147267	-0.164263	-0.493425	-0.593667	-0.182407	-0.315653	0.263738	0.0209122	0.699802	-0.371898		40	0.758215	0.42503	0.378114	0.184591	0.338325	0.23801	0.294603	0.0269422	0.178651	0.0426879
		50	0.634804	0.461244	0.417414	0.388093	0.363449	0.429693	0.481062	-0.459405	0.088683	0.120911	0.433844	-0.834984	0.475751	-0.280462	-0.519746	-0.176673	0.341875	0.437322	0.255653	0.396081	0.103549	0.0625743	-0.406591	-0.143447	-0.236752	-0.376237	0.0649685	-0.245836	-0.296011	-0.292214	-0.355264	-0.136173	-0.262247	0.788269	0.171956		50	0.434304	0.381652	0.526443	0.507645	0.428268	0.561698	0.514087	0.0237151	-0.109666	-0.210684
		60	0.781976	0.820788	1.01193	0.93111	0.930914	0.845975	0.729823	-0.105259	0.435282	0.522596	0.885724	-0.505009	0.91578	0.0714195	-0.121162	0.152722	0.0505437	0.0904363	-0.43941	0.0420921	-0.434466	-0.145677	-0.674142	-0.498422	-0.731289	-0.685442	-0.0969428	-0.0653566	-0.365881	-0.58278	-0.361128	-0.0973336	0.393193	-0.0427314	-0.665538		60	0.950975	0.411051	0.888948	0.575848	0.621826	0.625094	0.657449	-0.118505	-0.0892026	-0.498588
		70	0.856506	0.902057	0.909861	0.895197	0.894565	0.808821	0.695355	0.0417775	0.317897	0.271267	0.819999	-0.664021	0.0743018	0.489538	0.216516	0.513484	-0.297991	-0.00966475	-0.599726	-0.823477	-0.339988	-0.382421	-0.0492622	0.0328759	-0.159909	-0.244729	-0.263557	-0.338348	-0.517209	-0.928791	-0.538248	0.390788	-0.630779	1.06851	-0.249483		70	1.01013	0.90465	1.02387	0.878725	1.10937	0.81812	0.788197	-0.269098	-0.0790231	-0.734383
		80	1.02716	0.788078	1.10148	0.934622	0.296353	0.79013	1.34393	0.72415	1.01099	0.482512	0.895233	0.0768645	1.456	0.662486	-0.823182	-0.470283	1.37404	0.724407	0.0255272	0.0275475	-0.0405249	-0.247305	-0.771857	-1.23092	-1.9022	-1.10048	0.234634	0.115621	-0.533936	-0.972259	-0.202976	-0.355504	0.729532	-0.539519	-1.05571		80	2.06945	1.46016	1.18143	1.15187	1.52521	1.01678	1.17537	-0.236373	-0.250959	-0.860693
		90	0.698286	0.259095	0.596061	0.422108	-0.229911	0.559509	0.728337	0.359925	0.831332	0.441906	0.774379	-0.149526	1.31786	0.564605	0.140109	0.0144718	1.20534	0.300323	0.00936868	0.288273	-0.0242838	0.0435685	-0.621842	-1.01618	-1.31777	-0.908295	0.361334	-0.00850279	-0.917422	-0.988624	0.527416	0.555497	1.13598	0.574547	-1.36526		90	1.60347	1.23284	0.644472	0.529265	1.00794	0.721378	0.865162	-0.120955	-0.274802	-0.6816
		100	0.902675	1.00031	1.24993	1.13901	0.26284	1.00214	0.935532	0.460144	1.05256	0.315306	0.902105	-0.174301	1.3735	0.881516	0.812137	0.881215	1.20007	0.795387	0.291553	-0.153616	0.0489798	0.076222	-0.285054	-0.766678	-1.38797	-0.846934	-0.0793288	-0.124868	-0.0557952	-1.261	0.393521	0.210583	0.486822	0.26296	-0.601439		100	2.26421	1.40917	0.98871	0.897712	1.42971	0.829598	0.956912	-0.450069	-0.316569	-1.10747
		110	0.722245	0.550816	0.862904	0.841515	0.00226127	0.722873	0.980181	0.326006	0.694418	0.00982226	0.420478	-0.66072	1.04299	0.91282	1.00047	0.840245	1.19525	0.394599	0.0485637	0.341044	0.00828865	-0.276958	-0.677754	-0.963036	-1.52689	-1.12972	0.100082	0.0784648	-0.462695	-1.82648	0.223494	0.00503029	0.141019	1.53213	-1.1178		110	0.603131	0.53985	1.05653	0.926299	1.22375	0.767106	0.797223	-0.735544	-0.99536	-1.51361
		120	0.740108	0.581321	0.941982	0.898487	-0.152054	0.561462	0.932906	0.911919	0.180597	-0.0743883	-0.0607816	-1.0745	1.63513	1.13484	1.44589	0.99712	0.542899	0.550557	-0.293427	-0.18575	-0.253473	-0.397825	-0.499424	-0.897644	-1.52331	-1.23815	0.0993002	-0.633078	0.0720132	-2.03888	0.489664	0.0202197	0.719885	0.885378	-1.42373		120	1.2447	1.16124	0.971187	0.677008	1.33026	0.880584	1.06811	-0.229378	-0.436575	-1.36229
		130	0.752709	0.672007	0.829581	0.61884	-0.112759	0.558856	0.918556	0.502089	0.255	0.405228	0.262602	-0.702349	1.27477	1.40558	1.93761	1.01166	0.84875	0.85402	-0.153775	0.618748	0.121103	-0.272617	-0.51012	-0.539044	-1.35199	-1.33896	-0.420965	-0.277275	0.287127	-2.11131	0.351527	0.889186	1.30978	2.45256	-1.45008		130	1.15391	1.18472	0.780487	0.850771	1.2656	0.795632	1.00176	-0.0430692	-0.779776	-1.09458
		140	1.28822	1.02852	1.33028	1.27523	0.431983	0.849915	0.242289	0.856741	0.985017	0.324568	0.0698142	-0.616962	1.48155	1.85375	2.30656	1.67136	1.06257	1.09002	0.49949	0.803747	0.0878903	-0.0619716	-0.0872659	-0.523166	-1.65825	-1.48353	-0.559426	-0.792019	0.525923	-2.46472	0.664285	0.150693	2.49769	2.65741	-1.44393		140	0.885392	1.01804	0.767315	1.32432	1.43264	0.971526	1.04914	0.270886	-0.584027	-0.831328
		150	0.941725	0.660396	1.03388	0.882108	0.606094	0.460102	0.53043	0.539579	0.388069	-0.0182569	-0.455508	-0.994903	1.40242	1.49219	2.40707	1.32916	-0.914172	-1.67112	-1.51346	-2.01306	-1.97397	-1.40221	-0.21624	-0.687419	-1.59523	-1.69118	-0.56985	-0.907502	0.181531	-1.94422	0.757569	-0.196117	2.45801	3.12334	-1.47897		150	0.496479	1.02446	0.702336	0.771078	1.31417	0.808824	0.949161	0.298089	-0.492569	-0.719125
		160	0.771994	0.694391	1.03469	0.956758	0.829927	0.551596	0.828221	0.892709	0.767173	0.386149	-0.417613	-0.508608	1.41922	1.70685	2.66257	1.51698	0.28613	0.0903099	-0.403563	-0.222663	-0.936469	-0.616867	-0.360557	-0.660595	-1.83823	-1.71444	-0.486157	-0.492706	0.504485	-2.25756	0.836063	0.732251	2.58301	3.12612	-1.50165		160	0.363322	0.925613	0.442644	0.672806	0.81423	0.588555	0.927611	0.0308526	-0.39654	-0.952249
		170	0.636193	0.915635	0.521145	0.671141	0.811471	0.305232	0.699862	0.484172	0.289484	-0.247822	-0.547602	-0.884214	0.926424	1.86038	2.76348	1.72855	0.607161	0.183158	-0.0945633	0.0304553	-0.673441	-0.429289	-0.539998	-0.657709	-1.66892	-1.79346	-0.832943	-0.381123	0.858824	-1.94523	0.668384	0.505456	2.49711	4.84693	-2.10447		170	0.101654	1.0377	0.564185	0.388668	1.3941	0.395209	0.696293	0.227565	-0.556142	-0.787709
		180	0.897299	1.20603	0.906436	1.05649	1.15182	0.716031	0.565999	0.749421	0.551584	0.162483	-0.3558	-0.22805	1.20832	2.21176	3.04551	2.01679	0.677315	0.367556	-0.105725	-0.0944763	-0.698408	-0.48782	-0.325666	-0.837729	-1.94986	-1.90403	-0.920732	-0.275399	1.23769	-2.02902	1.2091	1.08212	3.72532	3.50972	-2.02743		180	1.33137	1.06785	0.588213	0.979437	1.14747	0.719581	0.968401	0.508443	-0.440193	-0.416105
		190	0.712898	1.26901	0.455899	0.795071	1.01418	0.550567	0.879029	0.405861	0.740725	-0.428667	-0.923581	-0.474341	1.44074	1.86817	3.08925	2.31325	0.571378	0.890302	-0.127577	0.116157	-0.615043	-0.374415	-0.665863	-0.594255	-1.81982	-2.02613	-1.31357	-0.738829	0.747702	-2.25656	0.877853	0.752797	1.44654	2.24419	-2.68441		190	1.21675	1.04094	0.498897	0.644337	1.07726	0.592516	0.935042	1.16317	0.250365	-0.259058
		200	2.37389	5.84968	5.78905	3.8806	2.85462	3.03823	5.92081	3.02888	4.5333	3.12418	4.65801	0.414022	1.50869	1.83075	4.12233	2.09579	0.958096	0.884384	0.0799836	-0.179113	-0.963513	-0.794768	3.47139	1.64786	1.2864	0.47726	-0.70434	2.73397	0.848331	-1.33782	2.42749	2.08069	4.15705	4.21643	-2.01793		200	1.93269	1.81689	1.4542	1.77761	2.28881	1.63563	2.02267	3.36085	3.1437	3.02277
		210	4.9781	12.4723	13.1192	12.5448	8.32507	7.98863	9.14711	7.62853	6.95056	8.25207	9.78346	8.76857	12.563	6.75249	12.7383	6.45104	2.03185	2.13432	2.58246	0.912907	-0.702549	-0.481964	7.7851	5.59338	5.51351	5.47195	3.26547	7.66954	5.39648	2.73749	9.91936	9.43142	11.9145	10.5368	1.44153		210	8.16365	5.39452	3.62856	5.79749	5.42716	2.67247	3.47034	7.38575	8.43303	10.0215
		220	8.01626	16.842	17.9038	18.7891	13.7166	13.9736	9.71746	8.3551	7.50145	8.32506	9.75497	9.53831	14.1221	11.1744	18.5841	10.2178	4.3955	5.02122	7.8754	3.12143	-0.00204635	0.647478	8.28996	11.2062	8.65815	10.5943	12.4615	8.79839	12.5017	9.24425	11.1614	15.8854	12.9279	13.3876	5.95626		220	13.6865	12.062	6.64625	14.8176	11.0994	6.08665	6.69784	12.0053	9.76729	10.8573
		230	11.3389	19.9967	18.8286	21.8376	17.4337	19.0268	9.75737	8.52323	7.72567	8.76055	10.1957	9.89785	14.1638	16.0279	20.7541	13.3626	7.75022	8.83026	14.1054	7.06394	1.54803	2.31713	8.36774	12.776	9.19839	11.2039	18.5816	8.95537	13.9627	11.2914	11.699	16.875	13.2941	13.4183	7.05007		230	14.6855	19.5019	8.08258	19.9252	15.9829	9.90467	10.4514	13.7512	10.2907	11.1575
		240	14.0259	21.1267	18.9004	22.2872	18.2348	21.2524	10.0238	7.66684	7.56509	8.25726	10.036	9.23929	13.8894	17.8749	20.9296	14.1663	11.4662	11.9322	18.0743	11.1285	3.55458	4.50188	8.78287	13.2137	9.33879	11.8294	18.9065	9.69052	14.1088	11.6322	12.519	17.192	14.2869	15.0831	7.86367		240	14.8681	25.9444	9.53864	20.4132	18.2464	13.7726	14.2256	14.0845	10.4463	11.7476
		250	16.1263	21.6067	18.7835	22.0959	18.221	21.7551	9.62093	7.12504	7.534	8.3147	9.76537	9.89287	14.6114	18.8106	20.4604	14.4678	13.6157	13.5697	19.3417	14.2679	6.35815	7.23557	8.05836	12.8571	8.95513	11.2665	18.9258	10.0938	14.9615	12.0718	13.1312	17.1565	14.9825	13.0276	8.12413		250	13.7364	28.069	10.4019	20.4074	18.1178	17.1255	17.9347	14.6139	11.1661	11.9975
		260	17.0949	20.9875	18.2747	22.0871	18.4565	21.7957	9.75059	6.74003	7.40101	8.90849	10.3578	10.1624	13.5913	18.0659	20.3964	14.0247	14.573	14.7817	20.0117	15.1762	9.35993	10.564	8.57062	13.5589	9.41737	11.5777	19.2665	10.7729	16.9334	12.426	13.9213	17.8585	15.4881	15.1431	8.0743		260	14.8185	29.3229	12.292	20.3043	18.5881	20.5601	21.7048	14.797	11.6735	12.0732
		270	18.2169	20.8771	17.8839	21.9441	18.2753	21.836	9.59537	6.09467	7.5198	8.59218	10.0784	10.7852	13.9274	17.1444	20.7255	13.7418	14.5093	14.9259	19.9491	15.8387	12.2299	13.5281	8.4377	12.9391	9.19872	11.1431	18.3623	10.0132	16.3809	12.3227	13.1303	18.5676	15.9435	15.0528	8.63017		270	14.4112	29.029	12.9715	19.8179	18.6296	22.8346	24.364	14.1628	11.5533	12.0343
		280	18.0907	20.3542	17.7699	21.7961	18.0126	21.8974	9.27317	6.04911	7.36868	8.224	9.68547	10.0799	12.9883	15.9701	20.4228	13.3078	14.3032	14.6136	19.4777	15.2349	14.202	16.7933	8.36659	12.8636	8.82194	10.6889	18.7743	9.648	17.5939	12.2718	13.3671	18.3816	16.8329	14.5302	7.36752		280	13.9074	29.1849	13.9596	19.4221	18.6516	24.8546	26.5317	14.1777	11.9365	12.3193
		290	17.4092	18.9503	16.7469	21.0542	17.155	21.2263	9.02621	5.37841	6.86425	7.72963	9.61895	8.62814	12.8498	14.6871	20.3302	12.2987	14.6752	14.4351	19.7912	15.4632	15.6679	20.1565	8.71014	12.8752	9.04707	11.1307	18.8229	10.5765	17.4905	12.0151	13.3902	18.5914	16.2419	14.0196	7.40647		290	14.8031	29.3839	14.8787	19.8711	18.6048	26.8739	28.1698	14.0849	12.3814	12.6802
		300	17.6188	18.6483	16.3059	20.9431	17.1029	21.2416	9.61357	5.34533	7.12021	7.65728	9.44745	10.4133	13.1693	14.8619	21.0036	12.4495	14.8589	15.4527	19.9711	15.917	16.2748	22.7136	8.49482	12.5048	9.00641	10.7903	19.4525	10.9093	19.1998	12.6929	14.8615	19.01	15.6368	14.301	8.09434		300	14.8342	29.0979	15.6178	19.2716	18.6171	27.9385	29.0175	13.275	12.3018	12.5287
		310	17.2059	17.7729	15.2739	19.5759	15.8342	20.8055	9.34266	4.406	6.6608	7.73489	9.37333	9.72091	12.8776	14.0545	20.6267	11.9087	15.6228	16.5442	21.0472	17.1582	17.4716	24.4132	8.60792	12.9291	9.27081	10.8622	19.0255	10.454	19.053	12.7949	15.0226	18.9577	15.5077	13.9222	8.32373		310	14.279	28.2604	16.0233	18.7051	18.0432	28.2871	28.998	13.1444	12.3372	12.2896
		320	16.2133	17.4095	15.0619	19.3705	15.4674	20.5463	8.74768	4.23164	6.30244	7.07533	8.54665	8.68728	12.0363	13.5814	20.1425	11.6381	14.5842	15.0604	20.1536	16.0381	16.1185	24.3334	8.80517	13.1459	9.21109	10.653	18.5866	10.5678	19.245	11.8371	14.1471	18.9609	14.4319	12.7327	8.83597		320	14.1125	27.3992	15.8115	18.0049	17.1195	28.3567	28.468	12.3383	12.2083	12.747
		330	16.862	17.3053	14.9994	19.2607	15.7341	20.6593	8.96685	3.52763	6.41139	7.10225	8.2912	8.13119	12.1799	13.4585	19.9916	11.8107	14.8679	15.6839	19.9606	15.9377	16.4408	24.6324	8.36138	12.787	8.98102	10.4197	18.1119	10.0729	20.0151	11.8133	14.4128	18.7404	13.203	11.8498	8.9902		330	13.7636	27.2881	15.7117	16.9242	16.0826	27.9114	27.7161	12.3819	12.5087	12.2792
		340	16.5358	16.5088	14.7604	19.0389	15.5484	20.3161	8.49995	3.72906	5.98352	6.94531	7.93128	8.10289	12.1674	13.318	19.4017	11.0246	14.673	15.5827	20.1928	15.2146	16.2274	24.5772	8.66929	12.8941	9.2126	10.5145	18.8392	10.8201	20.0421	11.7523	14.8461	18.7604	12.6866	12.1909	8.35765		340	13.7831	27.0925	16.1935	17.1099	16.1508	27.8184	27.5736	11.7757	12.4799	12.6373
		350	16.2946	16.7263	14.6973	18.6583	14.9745	20.3081	8.84504	3.56712	5.85323	6.2351	7.63891	8.50246	12.5518	13.1059	18.9776	10.9012	15.1796	15.4266	19.6927	15.6497	16.3408	24.5366	8.57861	12.2435	8.8884	10.334	17.6373	9.40797	18.418	10.8168	13.9941	18.415	12.1466	11.8975	8.81828		350	13.5668	26.825	16.4313	17.2194	16.0281	27.6135	27.1164	12.6005	13.4802	12.764
		360	15.8962	16.4391	14.3429	18.3521	15.2511	20.3902	8.46398	3.57526	5.58096	6.72233	7.57552	7.86155	12.1673	13.4924	18.6177	10.6443	14.8548	15.0791	19.9092	15.356	16.0474	24.6163	8.40962	12.2788	8.90175	10.0092	17.1805	8.60895	17.6711	10.6935	13.8777	19.0009	10.8803	10.3476	8.35883		360	13.2267	26.6652	16.3698	17.7545	15.43	27.2746	26.8394	11.925	13.2451	12.6575
		370	16.1511	16.1587	14.3641	18.2022	15.1482	20.0091	8.1382	4.00754	5.45275	6.82305	7.61119	8.06033	12.0776	13.0047	18.678	10.3666	14.6398	15.4129	20.0896	15.7301	16.1144	24.3818	8.4676	12.4075	8.87726	10.1434	17.6321	8.70188	19.2648	10.7032	13.9419	19.2124	10.9397	10.5069	8.38851		370	13.6011	26.57	16.4989	17.9757	15.5884	27.2682	26.6897	11.9401	12.9288	12.7717
[truncated: 30 more columns]

## Sheet: Figure 6
	a
		w/o																+ 2-APB																	w/o				2-APB
		time (s)	buffer		Iso -11		Iso -10		Iso -9		Iso -8		Iso -7		Iso -6			sec	buffer		Iso -11		Iso -10		Iso -9		Iso -8		Iso -7		Iso -6			Iso (log M)	Exp.1	Exp.2	Exp.3	Exp.4	Exp.1	Exp.2	Exp.3	Exp.4
		3.7	10	13	7.6	10	13	11	7	9.4	8	9.3	8	8	12	10		3.7	11	8.4	8	12	10	15	12	13	11	13	9	14	10	14		-∞	8.882e-16	4.441e-16	4.441e-16	2.22e-16	8.882e-16	8.882e-16	8.882e-16	8.882e-16
		5.2	11	13	7.2	11	13	11	6.5	9.8	7.1	8.3	6.4	10	12	12		5.2	10	7.4	9.3	14	9.4	13	13	13	12	14	10	14	9.2	13		-11	23.5	2.95	1.7	1.6	3.45	1.35	-1.05	-0.95
		6.8	9.7	14	7.2	12	14	9.6	8.6	9.6	7.2	8.3	8.2	10	13	11		6.8	10	8.7	12	12	9.9	14	14	12	13	14	10	15	8.9	12		-10	24.5	1.8	2.35	3.45	4.15	1.45	-0.4	-0.95
		8.4	10	14	8.7	11	13	9.8	7.1	9	7.6	8.9	9.6	9.8	13	9.5		8.4	12	8.1	10	15	10	13	14	12	13	14	11	16	10	13		-9	49	31.55	6.95	9.6	6.45	2.6	-1.25	-0.5
		10	10	14	8.8	12	11	11	7.2	9.8	8.3	8.6	8.4	10	12	9.3		10	9.9	8.9	8.8	13	9.2	14	14	14	13	15	12	15	9.5	13		-8	35	76.15	38.1	66.7	4.6	7.15	3.9	2.45
		12	8.4	14	9.2	12	12	11	9.2	8.4	8.4	9.3	7.9	9.8	12	10		12	11	8.7	9.2	13	12	16	16	12	12	14	12	14	10	14		-7	42.3	110.3	57.9	103.5	6.25	8.95	7.15	5.85
		13	10	12	8.2	10	12	10	8.5	6.6	8.4	7.9	7.9	10	12	12		13	10	8.4	11	13	11	14	14	12	10	14	11	14	9.2	13		-6	55.8	116.2	51.4	83.5	2.75	7.95	9.65	5.05
		15	11	10	9.6	11	12	10	8.8	11	8.8	8.3	8.3	9.3	12	12		15	10	8	8.4	14	9.5	15	15	14	10	14	12	14	10	13
		16	9.7	12	9.7	13	13	12	9	10	8	9.4	8.3	9.5	12	10		16	11	7.5	9.9	14	11	15	14	13	11	15	12	13	9.6	13
		18	10	12	9.6	12	14	11	7.3	8.4	9	8.6	9.4	9.5	12	10		18	11	8.1	12	14	11	14	13	12	12	15	11	14	7.8	14
		20	11	12	12	12	13	9.5	7.1	9.5	8.5	8.1	8.8	6.3	12	11		20	11	8.4	9.1	14	10	13	12	13	11	15	11	15	8.5	14
		21	10	12	9.9	11	12	11	8.6	10	9.8	10	8.8	8.2	11	11		21	10	8.1	9.2	15	10	16	16	15	11	15	12	14	6.2	10
		23	0	0	0	0	0	0	0	0	0	0	0	0	0	0		23	0	0	0	0	0	3.3	5	2.5	3.5	5.1	5.6	6.9	0.7	2.2
		24	8.2	13	5.1	1.6	1.9	3.4	2.1	5.8	3.2	12	13	25	39	33		24	4.7	0.2	2.6	0.2	0.7	0	0	0	0	0	0	0	0	0
		26	220	240	231	225	213	234	207	226	178	215	180	219	213	217		26	4.7	2.6	4.2	2.6	1.6	2.5	1.1	1.8	0.7	2.2	3.7	2.8	1.7	0.2
		28	365	369	387	376	375	391	392	408	366	396	375	406	393	409		28	3.5	1.4	3.2	3.2	1	1.4	1.9	2.6	2.2	1.5	4	4.4	1.6	1
		29	378	383	408	400	398	412	424	435	402	417	398	423	414	429		29	5.1	3.4	2.5	4.3	2.4	4.2	3.5	2.6	4.5	2.5	5	3.8	1.8	3.1
		31	358	361	383	366	380	378	401	408	384	395	377	402	392	401		31	6.3	3.7	4.3	5	2.7	6.3	4.1	3.6	5.5	3.5	5.6	5.1	2.7	5.8
		32	320	325	349	339	343	349	371	369	353	361	346	371	359	368		32	7.7	3	5.1	6.6	3	6.8	5.1	3.7	5.9	4.7	4.8	7	3.5	6.5
		34	284	285	311	296	304	309	329	329	316	323	310	330	320	329		34	7.5	4.8	5.7	6.5	5.3	7.5	6.2	3.6	8.9	5.6	6	5.9	6.1	6
		36	249	254	273	266	275	273	291	296	285	288	279	293	287	294		36	6.7	6.2	5.2	6.5	5.3	8.4	5.9	5.3	10	5.4	7.5	5.6	5.5	6
		37	215	224	235	232	240	239	257	260	245	251	241	254	252	256		37	7.4	4.7	4.8	6	4.2	5.6	6.7	4.2	9.5	5.6	7.4	6.7	5.8	6.2
		39	190	192	204	198	210	203	224	224	209	216	207	221	220	222		39	9.2	5	6.4	8	5.1	4.9	6.4	4.8	9.7	3.9	5.6	6.4	5.4	5.4
		41	159	163	174	170	180	175	191	191	183	181	177	192	192	195		41	8.4	4.4	3.8	5.5	5.3	6.5	6.9	5.4	7.2	4	5.1	5.4	3.6	4.1
		42	135	141	151	148	158	150	161	163	159	153	152	164	167	169		42	6.8	5.6	5.3	5.9	5.4	7.3	7.3	5.7	6.4	5.1	5.7	5	3.2	4.7
		44	116	123	125	122	135	126	140	139	135	131	127	143	143	142		44	6.4	4.6	4.3	7.1	5.6	6	7.9	5.5	7.8	4.2	6.3	5.1	2.4	4.1
		45	99	105	106	107	115	107	120	118	114	110	108	124	126	123		45	8	5	3.5	4.9	5.6	6.1	7.3	5	7.8	3.3	4.9	5.3	3.8	4.2
		47	87	89	90	92	97	90	103	102	95	92	89	103	107	107		47	7.1	3	4.3	7.6	3.9	7	7.3	3.9	5.5	2.8	4.1	4.4	5.3	3.5
		49	72	80	81	79	86	77	90	91	82	76	73	86	93	92		49	6.7	3.2	4.4	5.9	4.2	5.9	6.5	3.8	4.8	2.5	3.9	4.6	3.6	1.8
		50	65	71	69	70	74	67	80	79	70	66	65	74	82	80		50	8	3.2	5.1	6	3.6	5.5	5.9	2.3	5.4	2.9	2.6	5.4	4	2.5
		52	59	64	61	62	66	58	71	70	60	58	54	65	72	69		52	7.4	1.5	5.8	6.2	3.8	5.5	6	3.2	4.3	3	3.6	5	4.4	2.2
		53	53	58	55	55	62	51	61	66	53	49	47	57	64	61		53	7.6	5.4	5.3	5.7	2.3	4.2	4.7	4.1	2.9	0.8	3.5	4.2	3	1
		55	47	52	48	49	55	48	57	59	47	40	41	49	57	56		55	7.7	4	6.3	4.6	2.1	3.4	4.9	3.9	2.4	2.9	3	3.1	2.7	1.7
		57	44	47	47	42	51	45	55	54	42	37	34	43	52	50		57	6.2	3.8	4.3	5.1	0.5	4.5	4.7	3.4	2.5	3.2	4.3	3.7	3.4	3
		58	41	46	43	40	46	40	50	51	39	33	31	41	49	45		58	7.4	4.3	3.6	5.3	3.6	3.9	5.6	4.1	3.4	1.1	3.3	3.8	2.7	3.5
		60	33	43	42	36	43	35	46	48	35	29	29	35	44	43		60	4.9	3.8	0.9	5.2	3	5.2	3.8	4.3	2.5	3	3.3	3.2	2.4	2.2
		61	32	41	33	33	42	33	44	44	32	26	26	31	41	39		61	6.1	3.7	3.3	3.1	2.7	4.6	4.1	4.4	1.7	3.8	4	4.3	2.5	2.6
		63	32	36	32	33	39	33	41	42	29	22	22	28	40	35		63	6.2	6.6	4.6	5.6	1	5.1	3.8	4.2	2.2	2.7	3.7	4.2	3.6	2.2
		65	26	36	30	29	35	30	38	40	26	20	18	25	37	34		65	8.9	2.6	4.8	5.3	1.4	3.9	3.6	3	2.3	2.9	4.1	3.7	3.7	1.5
		66	24	33	27	24	33	28	37	37	25	17	17	22	33	32		66	6.3	3.6	4.2	3.9	1.9	5.4	4	4.7	1.6	2.9	3.7	4	1.8	3.4
		68	22	30	26	21	32	27	35	35	23	16	16	19	32	28		68	6.9	4.8	5.5	5.2	2.4	5.8	4	4.2	2.4	1.3	3.4	4.5	3.1	4.3
		69	22	27	21	21	28	22	33	31	20	16	14	18	30	25		69	7.1	4.4	5.1	5.5	1.3	4.8	4.8	3.6	2.7	2.6	2.8	3.9	3.7	2.9
		71	21	27	21	19	27	20	32	29	19	14	12	15	27	25		71	5.8	2.5	4.8	5.7	3.3	4.9	3.9	3	2.7	3.4	3.6	3.7	2.3	2.1
		73	19	25	19	18	25	19	29	27	17	13	11	13	27	25		73	6.5	2.9	3.6	5.6	1.4	5.7	4.7	2.9	2.7	2.5	3.8	5.2	2.9	2.7
		74	18	23	20	18	23	18	26	23	16	11	10	15	24	22		74	5.8	4.1	4.1	5.1	2.6	5.3	4	3.2	2.9	2.1	4.3	4.1	3	2.8
		76	18	21	16	17	21	17	25	23	14	9.5	8.3	13	22	20		76	5.4	4.7	6.3	6.1	2.3	4.6	3.7	2.6	2.5	2.6	5.2	3.1	2.6	2.9
		77	14	21	16	14	18	16	22	21	14	9.3	8.4	12	20	18		77	5	2.6	4.4	5.9	2.8	4.9	3.6	3.5	2.2	3.1	4.2	3.5	3.8	2.8
		79	14	18	14	14	19	13	21	19	12	10	6.8	12	20	17		79	6.9	4.7	4.3	5.8	2.9	4.7	2.8	3.3	3.7	3.6	3.9	4.8	5.5	2.9
		81	14	17	14	13	17	13	17	17	12	8.7	5.7	10	18	17		81	7.2	5.2	3.4	6.8	1.9	5	4.1	3.8	2.8	3.4	3.1	5.4	5.2	4.3
		82	15	17	11	11	15	13	17	15	10	6.6	6.3	8.9	17	15		82	6.2	4.5	3.9	6	0.5	5.4	4.9	3.7	2	3.6	3	3.8	4.5	4.4
		84	13	16	13	12	15	11	17	16	9.5	5.1	5.5	8.3	15	13		84	3.7	3.5	3.7	5.7	1.1	2.9	3.9	3.5	3.3	4	3.9	3.8	3.3	4.4
		85	11	16	10	11	13	13	14	15	10	6.3	6.5	7.2	15	13		85	5.6	5.5	4.7	6.4	3.7	5.6	2.8	4.1	3.5	3.2	4	4.6	2.2	3.1
		87	9.5	12	9.3	8.5	11	11	13	13	8.5	5.9	5.3	7	15	12		87	7.1	5.4	6.4	6.3	2.3	5	3.9	4.4	2.7	3.1	4.8	5.5	2.3	2.7
		89	8.8	14	7.4	9.2	11	8.8	13	13	6.5	6.4	3.9	7.9	14	12		89	6.5	3.3	3.7	6	2.2	4.4	3.6	3.6	3.3	3.3	4.3	4.6	3.6	3.6
		90	8.8	11	10	8.4	8.3	7.4	12	12	5.8	7.4	3.7	6.9	12	11		90	4.6	4.6	6.3	5.9	3.2	5.3	5.3	3.6	3.7	3.6	3.1	4.2	3.5	3.4
		92	10	11	7.2	8.5	9.3	9	9.2	11	3.8	5.6	2.1	6.8	12	12		92	4.8	3	5.8	6.4	3.1	4.1	3.2	4.8	3.3	3.9	4.3	6.2	3.3	3.9
		93	7.9	12	9	9.2	10	7.5	9.2	11	5.5	3.2	2.6	7.5	12	11		93	5.9	5.1	6.1	5.4	2.6	4.7	3.4	3.8	2.5	3.3	4.3	5.4	3.3	3.6
		95	9.3	9.9	7.5	8.7	8.8	8.9	9.1	10	5.6	3.5	4.2	6	13	9.2		95	7.7	5.3	4.6	7.3	2	6.3	4.1	4.7	2.9	3.1	3.9	3.4	4.4	3.8
		97	6.7	10	7.6	6.4	7.8	8.7	8	9.7	5.7	3.5	3.4	4.6	14	9.3		97	6.9	4.1	4.3	7.4	1.7	6	6.3	3.6	3.4	4.9	4	4.3	2.5	4
		98	7.8	11	6.4	7.7	8.4	6.3	8.5	9.2	6.3	2.4	2.5	4.4	10	8.1		98	7.4	6.1	4.3	5.8	2.4	6.6	4.6	6.1	2.9	3.1	4.4	4.3	2.3	4.7
		100	9.2	10	5.8	8.9	8.3	6	7.7	9.3	4.6	1.4	3.6	4.8	9.8	8.3		100	6.1	5.7	6	6.8	1.5	7.3	5	5.2	2.1	4.1	4.9	3.9	3.5	5.3
		101	7.1	8.2	6.9	6.6	8	7.2	8	7.2	5.2	2.3	3.4	4.5	10	9.2		101	6.2	9	5.7	6.1	2	6.1	4.5	5.3	2.2	4.4	4.4	5.1	3.7	3.1
		103	9.1	7.9	6.3	7.2	6.6	6.5	8.6	5.2	4.7	3.5	2	3.7	9.5	9.6		103	6.8	5.6	4.4	6.3	1.8	6.3	3.5	3.6	3	3.2	5.5	5.6	3.4	3.5
		105	6.4	11	6.3	5.3	7.4	6.3	4.9	8.2	4.4	3.7	0.6	4.5	11	9.9		105	6.3	5.2	3.9	5.8	1.8	3.7	3.4	3.2	2.7	4.1	6.1	4.6	2.9	3.9
		106	5.6	6.9	6.1	7.4	6.6	6.1	4.8	6.9	4.5	3	0.9	4.6	10	7.6		106	7	3	4.8	7.4	2.9	6.2	4.9	4.9	3.9	5	6.9	3.8	1.5	4.6
		108	4.4	8.6	4.8	8.5	7.5	6.7	5.6	7.2	4.2	2.4	1.8	2.6	9.8	6.6		108	6.4	5.4	4.5	5.2	2.1	7.6	5.7	3.6	3.9	3.8	6.2	5.1	3.3	3.5
		109	6.7	7.6	4.5	6.8	5.4	5	6.6	7.1	4.6	2.8	1.1	2.6	11	6		109	7	5.6	4.3	5.4	2	7.9	6.5	3.3	2.3	4	3.8	5.1	4.7	2.7
		111	4.9	11	7.5	5.8	6.2	6.8	6	6.5	2.3	2.7	0.4	3.3	10	6.1		111	8	5.7	5	6.7	2.2	6.7	4.5	4.7	2.5	4.6	4.6	4	3.9	4.7
		113	6.8	8.6	6.5	6.4	5.8	7.1	5.3	7.7	1.7	0.3	2.1	3.4	9.2	7		113	6	5.8	4.8	6.3	1.8	6.9	4.3	4.9	3.4	5.3	5.6	5.3	3.1	5.8
		114	6.5	6.5	5.6	6.8	5.7	5.9	6.7	6.4	2.2	0.6	2.7	2.9	9	7.6		114	7.9	6.3	3.9	5.6	2.8	6.6	5.5	3.6	3.5	3.9	4.5	5.5	2.9	6.1
		116	6.2	7.6	5.4	6.5	5.1	5.2	6.1	6.7	3.9	2.3	0.7	2.4	8.6	8.2		116	6.6	7.9	5.4	6.5	2.6	7.2	6	5.1	3.3	2.7	4.2	5.2	3	4.5
		117	7.6	8.8	6.9	6.4	4.3	7.5	5.8	7.5	4.9	2.4	0.7	3.8	9.5	8.2		117	7.2	6.8	5.7	5.3	3.4	6.3	5.8	6.4	3.5	5.5	4.6	5.2	4.4	3.9
		119	6.3	7.4	6.3	4	6.9	5.1	3.1	5.6	4.6	0.5	1.3	2.5	10	7.6		119	7.3	6.7	5	5.3	2.4	8.4	3.9	5.2	3.2	4.5	4.1	5.6	4.8	4.7
		121	5.5	8.5	4.4	6.1	6	6.2	4.5	6.3	3.8	3	-0.3	0.8	9.7	7.5		121	7.7	5.3	4.5	7.5	3	6.7	5.3	5.1	3.5	3.6	3.9	5.8	3.9	5.8
		122	7.1	5.5	4.7	6.4	5	5.9	6.6	6.5	2.6	3	-1.3	2.6	9.2	6.6		122	7.3	7.7	5.9	8.4	3	6.2	5.5	5.2	3.1	4.2	4.3	5.5	3.7	5.2
		124	5.3	6.2	3.6	4	3.4	6.1	5	7.3	2.6	2.5	0.8	3.2	7.8	6.2		124	7.8	4.6	5.6	6.2	2.6	5.3	3.8	7.1	3.8	3.5	5.2	6.9	3	5.3
		125	5	6.7	4.8	5	6.1	6.6	4.9	5.5	3.1	1	0.7	3.8	7.7	6		125	8.2	5.5	4.7	7.7	2.6	6.7	6.1	4.7	3.4	5.3	5	7.5	3.2	5.5
		127	6.2	7.4	3.7	4.7	6.6	4.6	4.8	6.5	4.6	1.2	-0.8	4.4	8.6	5.9		127	9.3	6.3	5	8	2.4	5.4	6	4.7	3.4	5.2	4.5	6	4	4.9
		129	7.6	7	4.4	5.8	5.2	4.7	2.9	5.2	3.8	2.2	-0.3	2.9	9	7.1		129	6.7	7.3	5.7	5.1	2.3	7.1	5.8	4.7	3.6	5.6	5.6	5.7	3.7	4.4
		130	6	8.5	5.3	6.2	5	4.2	3	6.4	1.2	2.8	-0.1	3.1	8.3	7.7		130	8.9	4.7	7	6.2	3.1	6.8	7.2	6	2.2	5.7	5.9	7.5	3.8	3.5
		132	7.1	8	5.4	6.4	5.1	5	3.9	5	1.1	1.6	0.4	3.1	8.6	7.3		132	7.7	6.3	5.2	8.7	2.2	7.7	7.1	5.4	1.8	4.8	6	7.8	4.7	4.3
		133	5.3	7.5	3.7	8.8	6.7	5.7	5	5.7	3.9	2.4	0	3.1	8.2	7.3		133	9.6	5.7	6.1	7	2.2	6.4	5.6	5.8	2.7	4	5.7	6	5.4	5.4
		135	6.4	6.1	5.2	5.8	6.1	5.6	4.1	4.3	2.8	2.4	-0.2	2.2	7.1	6.7		135	6.4	6	4.2	6.7	3.3	6.3	5.9	6.3	4.8	4.7	6.3	5.6	5	4.2
		137	4.5	7.5	2.7	3.6	3.5	5.6	2.9	5.6	1.4	2.2	-0.3	1.8	7.5	6.3		137	7	5.6	4.8	7.3	2.3	7.6	6	6	4.6	5.3	6.1	5.5	6.2	4.8
		138	4.4	6.2	4.8	5.5	3.2	5.6	3.7	6.9	3	2.2	0.4	2.9	7.3	5.9		138	9.9	6.3	5.6	6.8	2.8	5.9	6.9	5.3	4.3	5.4	5.7	6	6.1	6.9
		140	7.6	7.2	5.7	4.3	5	5.1	4.9	5.5	2.6	1	0.3	4.2	7.6	4.8		140	7.4	8.5	7	8.1	5.3	7	7.2	4.7	5	4.6	6.1	6.8	5.7	6.8
		141	5.2	6.2	5.1	6.7	3.7	5.4	4.5	6.5	1.4	1.4	0.3	1.8	6.6	3.1		141	7	4	6.1	6.2	5	5.4	6.5	6.2	2.6	4.9	4.7	6.1	3.1	3.2
		143	1.7	1.7	-0.3	0.8	0.6	2.5	2.2	2.9	-0.7	0.2	-0.8	-0.1	4.5	3.2		143	1.1	-0.7	0.4	1.9	-0.2	2.4	2.7	4.6	-0.8	2.9	2.7	4.8	1.3	0.8
		145	3.1	5.4	3.4	3.7	1.4	2.1	2	2	-0.3	-0.5	-1	1.4	6.5	5.5		145	4.7	1.6	0.4	4.2	-0.5	2.3	1.1	1.4	0.4	1.8	2.5	3.6	0	1.9
		146	4	6.3	2.3	2.7	2.7	3.9	2.6	2.5	0.6	0	1.1	1.8	7.5	6.3		146	6	3	1.9	3	0	3.3	2	2.5	1.7	1.2	3.1	3.3	-0.4	1.3
		148	4.7	6.6	4.5	4.1	2.2	5	2	3.9	0.4	1.9	0.9	1.7	8.6	7.3		148	5.2	2.7	2.9	2.9	0.6	3.9	2.6	1.8	3.5	3.2	2.8	3.8	2.1	2.3
		149	4.6	6.9	6.1	6.2	3.8	6	3.2	5.4	-0.3	3.2	1.3	3.2	9.6	7.5		149	4.1	5.3	2.7	5.6	2.3	4.5	2.7	2.2	2.5	4.6	3.8	5	2	2.4
		151	7.3	6.8	5.6	4.5	4.1	5.9	3.5	6.2	1.1	3	2.7	3.9	8.6	7.7		151	6.3	5.9	4.1	7.3	2	5.1	4.1	3.7	2	3.3	3.6	4.9	1.5	2.4
		153	6.7	8.2	5.8	6.6	4	6.9	2.7	7	1.7	2.3	2.5	4.1	11	9.8		153	5.1	5.2	5.2	4.8	1.3	4.2	4.3	4.4	2.1	2.7	1.9	4.6	2.5	3.4
		154	6.7	7.1	6.1	7.2	5.5	5.5	2.9	5.2	1.1	2.5	3.3	6.1	13	13		154	5.6	4.4	3.4	5.4	1.1	3.6	4	4.2	1.7	3.1	4.4	6.2	1.5	4.3
		156	7.8	7.6	6.4	4.1	5.7	6.1	3.2	5.6	1.9	3.2	5.7	8.6	16	17		156	5.1	5.7	4.6	5.9	1.1	4.5	3.4	5	3	5.7	5.1	5.7	1.4	4.4
		157	7	7.2	7.1	6.3	5.2	5	2.7	5.8	2.9	4.4	9.8	12	19	21		157	6.7	5.6	7	4.5	0.6	3.6	4	3.4	2.3	4.6	2.7	5.9	3.9	3
		159	4.9	8.5	8	5.5	5.4	4.6	3.5	6.1	3.6	5.7	14	17	22	29		159	5.3	5.8	4.9	4.3	0.3	4.1	3.6	3.8	3.1	2.6	4	6.5	4.4	4.4
		161	6.2	8.7	5.7	6.3	5.3	5.9	5.6	6.4	3.2	5.5	17	21	30	36		161	7	7.5	3.8	5	1.8	4.5	3.5	6	4.4	3.1	5.8	5.8	4.5	6.7
		162	7.5	9.7	6.8	4.6	5.3	5.3	4.9	5.4	4.7	7.9	23	25	37	39		162	6.1	4.4	2.3	4.3	1.5	5.5	4.1	5.4	4.3	3.6	6.2	6	5.3	5.4
		164	6.8	7.8	4.3	6.2	5.6	4	3	5.5	6.9	9.3	29	33	42	44		164	6.1	6.6	5.7	5.4	2.5	6.9	4.3	3.4	4	3.3	7.5	5.9	6.3	6.3
		165	6.7	8.5	4.4	6	6.9	6.6	1.7	5.8	8.1	12	33	39	49	49		165	6.3	5.8	6.6	7	2.1	5.1	4.9	3.1	4.1	4.8	7.8	5.9	7.3	6.1
		167	6.7	9.1	5.3	5.3	4.7	5.2	2.4	7.8	9.6	15	35	41	51	54		167	6.3	5.6	3.2	6.7	2.7	5.8	5.5	4.2	4.6	4.1	7.2	6.6	7.1	5.7
		169	9.1	7.7	5.8	5.8	3.5	4.3	1.3	6.9	12	18	38	43	53	59		169	4.8	8.1	4	6.2	2.6	5	5.5	4.2	4.1	4.1	7.6	8.2	6.1	6.6
		170	6.8	7.4	4.8	6.5	4.9	5.1	2	5.4	16	21	41	48	57	62		170	5.2	7.3	5	5.1	4.5	6.7	4.3	4.2	5.2	5.1	8.5	7.3	7	8.4
		172	9.6	8	3.1	7.6	5.6	5.3	2.4	5.8	17	25	42	51	61	62		172	6.9	8.7	4.1	4.1	3.4	5.3	5.5	3.1	6.1	5.3	8.1	7.6	7.2	7.9
		173	4.8	8.6	5.8	6.6	5.4	6.2	3.2	5.9	19	26	45	52	61	61		173	7.4	8.6	5.2	6.2	2.5	5.6	5.4	3.5	3.6	4.8	7.8	7.9	5.8	7.1
		175	8.7	7	4.5	5.8	3.1	4.8	3.6	6	22	28	45	51	61	62		175	7.9	6.7	6.1	7.5	3.1	6.9	5.1	3.3	4.3	5.3	8.8	7.8	7.1	8.3
		177	6.6	10	4.5	6	4.2	5.9	3.6	5.1	23	32	44	52	62	65		177	7.5	8.9	5.2	5.8	2.2	4.4	4.7	4.3	4.3	6	9.6	8.7	8.3	8
		178	6.5	8.6	6	4.9	2.9	5	3.1	5.3	23	33	46	53	62	64		178	7	7.8	4.9	4.9	1.6	5.6	5.2	3.7	4.6	4.1	8.6	9.7	6.6	8.9
		180	5.7	8.4	4.7	6.5	3.2	4.4	2.4	8.1	25	33	46	52	61	62		180	6.3	9	6.1	7	1.4	6.6	3.3	4.3	4.1	3.8	9.1	9.7	7.1	10
		181	6.4	7	5.5	5.2	5.6	5.2	3.7	6.5	26	35	46	52	61	64		181	5.3	7.1	5.8	6.5	2.7	5.8	4.2	3.6	4.6	4.5	9.4	8.3	8.9	9
		183	8.2	8.1	6.1	5.4	3.9	5.2	3.4	5.9	27	37	47	53	61	62		183	6	6.9	5.6	6.3	3.6	8.2	6.5	4.7	5.1	4.7	9.2	8.6	7.8	9.2
		185	8.8	5.2	5.2	5.3	3.4	5.1	2.7	6.1	29	37	47	50	60	61		185	5.5	8	6.2	5.9	5.5	6.7	5.5	4.3	5.9	5.4	8.9	9.5	8.1	9.7
		186	7	8.8	3.3	3.3	4	4.5	3.5	8	29	37	46	49	61	58		186	6.8	7.5	6.3	8.2	3	5.9	5.5	3	6.1	5.5	9.4	8.2	8.6	8.6
		188	5.9	6.7	4.7	5.5	5.2	5.4	4.2	8.3	31	37	43	49	60	59		188	6.3	8.7	5.5	7.3	3.7	5.7	4.6	2.7	6.4	5	9	8.8	8.6	9.4
		189	5	7	4.6	4.6	3.4	4.3	3.5	7.6	30	38	44	48	60	59		189	7.5	8.3	6.2	6.6	3.9	5.3	4.3	2.9	4.8	5.1	9	9.3	8.2	9.5
		191	8	9.4	3.2	7	4.7	4	3	6.8	27	38	42	47	60	58		191	6.7	6.8	7.2	7	3.8	6.1	4.4	3.3	5.4	6.5	9.4	9	8.5	9.5
		193	6.7	6.7	3.5	5.7	5.3	5.3	4.1	6	29	38	39	45	60	56		193	7.8	9.1	5.7	6.4	2.3	5.8	5.5	1.9	6.3	7.6	9.9	8.5	9.2	8.9
		194	7.5	8.5	5.2	6.2	3.9	3.6	4.4	6.2	29	40	40	43	56	54		194	9.1	7.5	7.3	7.4	3.2	5.6	5.2	1.3	5.9	6.9	10	8	9.1	8.8
		196	6.4	6.9	6.4	5.7	6.6	4.4	3.1	6.9	28	38	38	41	56	54		196	6.7	7.2	5.2	7.4	4.7	6.5	6	3.6	6	5.1	9.2	8.4	8.4	8.1
		197	7.8	8.1	4.3	4.5	4.9	5.7	3.4	7.3	29	36	37	38	54	53		197	6.8	8.1	3.2	6.7	4.6	6.5	5.5	4.7	5.7	5.2	8.6	8.6	8.6	7.6
	b
		w/o																										+ 2-APB
		time (s)	buffer			ATP -9			ATP -8			ATP -7			ATP -6			ATP -5,5			ATP -5			ATP -4				time (s)	buffer			ATP -9			ATP -8			ATP -7			ATP -6			ATP -5,5			ATP -5
		0	0	0.561523	0.476074	0.097656	0.65918	0.231934	0.32959	0.402832	0.65918	0.573731	0.439453	0.500488	0.085449	0.109863	0.134277	0.646973	0.561523	-0.15869	-0.57373	-0.13428	0.195313	-0.03662	-0.354	0.170898		0	0.354004	-0.25635	0.32959	0.305176	0.085449	-0.30518	0.378418	0.061035	0.109863	0.183106	0.305176	0.500488	-0.29297	-0.19531	0.683594	0.317383	0.280762	0.598145	0.109863	0.317383	0.036621
		18	-0.14648	0.891113	0.415039	-0.01221	0.439453	0.146484	0.109863	0.012207	0.427246	0.45166	0.317383	0.341797	-0.18311	0.097656	-0.03662	0.598145	0.244141	0.146484	-0.31738	-0.30518	0.109863	-0.23193	-0.21973	0.085449		18	0.512695	0.146484	-0.08545	0.048828	0.183106	-0.42725	0.146484	0.097656	-0.02441	0.231934	0.292969	0.280762	-0.36621	0.12207	0.500488	0.573731	0.073242	0.195313	-0.06104	0.402832	0.354004
		35	-0.09766	0.537109	0.219727	0.048828	0.305176	0.317383	-0.02441	0.097656	0.720215	0.585938	0.097656	0.195313	-0.19531	0.219727	-0.03662	0.439453	0.036621	-0.1709	-0.78125	-0.14648	-0.15869	-0.56152	-0.18311	0.061035		35	0.45166	-0.09766	0.048828	0.45166	0.183106	-0.07324	0.219727	0.366211	0.598145	0.366211	0.573731	0.036621	-0.39063	-0.07324	0.634766	0.720215	0.109863	0.32959	0.244141	0.292969	1.00098
		52	-0.18311	0.842285	0.695801	0.170898	1.06201	0.817871	0.317383	0.65918	0.842285	0.915527	0.561523	0.244141	0.305176	0.45166	-0.06104	0.537109	0.195313	-0.12207	-0.354	0.061035	0.012207	-0.5127	0.354004	0.32959		52	0.830078	0.341797	0.32959	0.537109	0.622559	0.146484	1.06201	0.854492	0.610352	0.708008	0.964356	0.634766	-0.03662	0.097656	0.646973	0.634766	0.524902	0.683594	0.390625	0.878906	0.854492
		68	0.256348	1.04981	0.805664	0.830078	0.732422	1.13525	0.402832	0.732422	1.13525	1.04981	0.744629	0.427246	0.085449	0.500488	0.20752	0.90332	-0.08545	0.305176	-0.29297	-0.24414	0.109863	-0.18311	0	0.549316		68	1.04981	0.231934	0.866699	0.842285	0.439453	0.134277	1.24512	0.964356	0.671387	0.817871	0.500488	0.378418	0.048828	-0.21973	1.06201	1.02539	1.11084	0.549316	1.25732	0.537109	1.24512
		86	0.488281	1.0376	0.927734	1.01318	1.02539	1.15967	0.415039	0.927734	1.40381	1.02539	0.744629	1.04981	0.415039	0.878906	0.402832	1.13525	0.061035	0.378418	-0.36621	-0.15869	0.158691	-0.26855	0.024414	0.756836		86	0.891113	0.634766	0.476074	0.769043	0.695801	0.317383	1.67236	0.915527	0.842285	0.939941	0.952148	0.524902	0.231934	0.061035	1.17188	1.35498	1.33057	0.573731	1.46484	1.0376	1.28174
		101	0.573731	0.769043	1.29394	0.98877	0.939941	1.0376	0.024414	0.537109	1.26953	0.305176	0.415039	0.549316	0.878906	0.341797	0.573731	1.29394	0.292969	0.195313	-0.31738	-0.5127	0.097656	-0.32959	-0.04883	0.219727		101	1.2207	0.817871	0.952148	0.769043	0.65918	0.720215	1.7334	0.512695	0.671387	0.817871	0.756836	0.427246	0	0.036621	1.14746	1.30615	1.33057	0.488281	0.854492	0.488281	1.2085
		116	0.756836	1.31836	0.927734	1.2207	1.41602	1.12305	0.793457	0.830078	1.53809	1.17188	1.08643	1.19629	0.671387	0.793457	0.915527	1.48926	0.292969	0.231934	-0.20752	-0.37842	0.317383	-0.68359	0.097656	0.65918		116	1.09863	0.830078	0.854492	1.45264	1.0376	0.769043	1.58691	0.927734	0.769043	1.36719	1.00098	0.805664	0.512695	0.061035	1.5625	1.57471	1.15967	0.78125	1.98975	1.11084	1.67236
		132	0.98877	1.74561	1.18408	1.40381	1.48926	1.18408	0.549316	0.927734	1.33057	1.12305	0.830078	0.90332	0.598145	0.671387	0.976563	1.7334	0.366211	0.231934	-0.56152	-0.68359	-0.15869	-0.6958	-0.26855	0.439453		132	1.18408	0.830078	1.13525	0.976563	0.744629	0.244141	1.50147	0.756836	0.671387	1.11084	0.842285	0.683594	0.305176	-0.09766	1.24512	1.72119	1.50147	0.573731	1.77002	0.817871	0.683594
		147	1.08643	1.59912	1.35498	1.46484	1.85547	1.01318	0.317383	0.573731	1.18408	1.08643	0.390625	0.793457	0.476074	0.744629	0.744629	2.20947	0.463867	0.231934	-0.31738	-0.3418	0.158691	-1.01318	0.012207	0.134277		147	1.42822	1.28174	0.964356	1.41602	0.854492	0.805664	1.80664	0.878906	0.744629	0.952148	0.915527	0.78125	0.170898	0.036621	1.72119	2.06299	1.55029	0.78125	1.9165	0.793457	1.5625
		163	2.07519	2.33154	1.17188	1.86768	2.0874	1.28174	0.793457	1.11084	1.51367	1.2207	1.23291	0.976563	0.866699	0.634766	1.29394	2.19727	0.585938	0.354004	-0.09766	-0.45166	0.390625	-0.84229	0.280762	0.195313		163	1.80664	1.34277	1.42822	1.63574	1.2085	0.927734	2.31934	1.33057	1.01318	1.30615	1.18408	1.13525	0.463867	0.537109	1.64795	2.49023	2.02637	0.90332	2.23389	1.26953	1.29394
		178	1.69678	1.84326	1.23291	1.94092	2.02637	1.72119	0.549316	1.17188	1.92871	1.55029	1.5625	1.31836	1.48926	0.793457	1.68457	2.4292	0.65918	0.366211	-0.08545	-0.46387	0.231934	-0.96436	0.183106	0.32959		178	1.94092	1.13525	1.28174	1.59912	1.2207	1.35498	2.41699	1.47705	1.63574	1.53809	1.25732	1.12305	0.878906	0.427246	1.72119	2.45361	1.96533	0.817871	2.0874	1.26953	2.02637
		193	2.00195	2.30713	1.53809	1.50147	2.00195	1.24512	0.939941	1.12305	1.89209	1.50147	1.50147	1.81885	1.07422	1.36719	1.47705	2.90527	0.842285	0.537109	-0.29297	-0.43945	-0.09766	-0.87891	0.427246	0.109863		193	2.51465	1.37939	1.23291	1.48926	1.7334	1.14746	2.19727	1.40381	1.47705	1.31836	1.3916	1.35498	0.622559	0.524902	1.83106	3.01514	2.41699	1.2207	2.20947	1.2207	1.77002
		208	1.7334	1.83106	1.17188	1.23291	2.01416	1.29394	0.793457	1.01318	1.77002	1.35498	1.01318	1.37939	1.14746	0.854492	1.44043	1.94092	0.292969	0.402832	-0.72021	-0.89111	-0.08545	-1.12305	-0.18311	-0.06104		208	1.69678	1.02539	1.26953	1.33057	1.04981	1.06201	2.28272	0.817871	1.44043	1.24512	1.2207	1.12305	0.561523	0.720215	1.64795	2.57568	1.85547	1.13525	1.98975	1.15967	1.62353
		223	2.23389	2.29492	1.19629	2.01416	2.36816	1.2207	1.12305	0.830078	2.19727	1.23291	0.976563	1.77002	1.28174	0.976563	2.06299	2.09961	0.695801	0.097656	-0.32959	-0.98877	-0.02441	-1.52588	0.134277	-0.28076		223	2.2583	1.34277	1.09863	1.37939	1.59912	1.53809	2.19727	1.34277	1.3916	1.36719	1.79443	1.31836	0.695801	0.891113	2.20947	2.97852	2.61231	1.34277	2.14844	1.07422	1.47705
		238	2.36816	2.45361	1.46484	1.89209	2.16065	1.74561	1.36719	1.11084	2.18506	1.24512	1.64795	1.53809	1.34277	1.24512	1.92871	2.61231	0.671387	0.085449	-0.32959	-0.87891	0.317383	-1.00098	0.512695	0.280762		238	3.22266	1.42822	1.59912	1.62353	2.05078	1.31836	2.88086	1.48926	1.86768	1.72119	1.92871	1.59912	1.13525	1.00098	2.16065	3.34473	2.36816	1.57471	2.06299	1.44043	1.89209
		254	3.17383	2.35596	1.46484	2.03857	2.14844	1.37939	1.33057	1.61133	2.19727	1.66016	1.30615	2.06299	1.3916	1.42822	2.33154	2.85644	0.939941	-0.01221	-0.30518	-1.42822	0.292969	-0.65918	0.085449	0.20752		254	3.02734	1.81885	2.14844	1.44043	1.9043	1.70898	2.53906	1.85547	2.30713	1.48926	1.68457	1.64795	1.11084	1.23291	2.44141	3.96728	2.80762	1.51367	2.4292	1.75781	1.97754
		269	3.25928	2.51465	2.02637	2.18506	2.52686	1.72119	1.61133	1.75781	2.83203	2.30713	1.81885	2.02637	1.72119	1.47705	2.09961	2.74658	1.17188	0.170898	-0.30518	-1.13525	0.061035	-0.59814	0.109863	0.317383		269	3.45459	2.03857	2.09961	1.70898	1.92871	1.97754	2.83203	2.11182	2.52686	1.9043	2.47803	1.98975	1.3916	0.927734	2.52686	3.88184	2.55127	1.66016	2.771	1.80664	2.12402
		285	3.27148	3.28369	1.80664	2.33154	2.88086	1.3916	1.89209	1.89209	2.75879	1.50147	1.78223	2.03857	1.96533	1.57471	1.92871	3.13721	1.12305	0.317383	-0.354	-1.15967	0.427246	-0.84229	0.256348	0.219727		285	3.71094	2.05078	1.92871	2.13623	2.34375	1.9165	3.33252	2.64893	2.75879	1.9165	2.07519	1.85547	1.25732	1.04981	2.85644	3.51562	2.72217	1.5625	2.70996	2.17285	2.2583
		300	3.67432	2.91748	2.22168	2.72217	2.84424	1.77002	1.86768	2.14844	2.57568	1.58691	2.11182	2.45361	1.98975	1.64795	2.28272	3.38135	1.37939	0.402832	-0.3418	-1.33057	0.488281	-0.83008	0.134277	-0.04883		300	3.86963	2.09961	2.45361	1.96533	2.62451	1.80664	2.771	2.771	2.28272	2.01416	2.28272	2.0874	1.51367	1.68457	2.99072	4.1626	2.92969	1.96533	2.771	2.14844	2.17285
		316	3.67432	3.62549	3.55225	3.25928	3.79639	2.27051	2.34375	2.45361	2.81982	2.30713	2.62451	2.88086	2.55127	2.68555	3.49121	4.27246	2.0874	0.891113	0.097656	-0.64697	1.17188	-0.43945	0.158691	0.415039		316	4.46777	2.70996	3.23486	2.9419	2.92969	2.66113	4.08936	2.89307	2.7832	2.61231	2.97852	2.47803	1.68457	2.20947	3.68652	4.41894	3.45459	2.23389	3.74756	2.9419	2.81982
		331	4.05273	3.50342	3.11279	2.2583	3.45459	2.2583	2.40478	2.56348	3.17383	1.84326	2.33154	2.46582	2.73438	2.40478	2.83203	4.23584	1.46484	0.78125	-0.41504	-1.02539	0.769043	-0.62256	0.061035	0.32959		331	4.44336	2.57568	2.771	2.36816	2.68555	2.27051	3.44238	2.86865	2.50244	2.23389	2.9541	2.73438	1.7334	1.96533	3.35693	4.89502	3.30811	2.29492	3.39356	2.7832	2.62451
		378	10.437	8.56934	16.5039	19.2139	26.7334	22.2046	22.4365	27.6367	26.8433	27.8198	27.6001	29.0283	28.1006	35.7422	25.4395	52.3193	34.0942	23.0835	48.4253	52.832	33.3008	123.108	196.191	69.0674		378	11.377	10.8154	13.4155	11.2915	22.0825	19.2261	25.3052	22.583	23.2056	23.4985	26.9165	22.9736	25.2075	25.1343	52.124	57.3364	49.353	28.3447	55.4077	31.8726	28.3203
		394	-3.60107	-1.84326	6.33545	12.1582	19.5435	16.1499	17.8345	23.7061	23.6206	25.3174	25.4761	28.3936	27.7588	40.0513	28.6743	112.524	69.2749	36.8408	94.5923	97.7051	57.3608	228.918	292.334	156.604		394	3.88184	5.44434	8.30078	7.08008	18.9087	16.4795	22.8149	19.3848	20.7031	21.2646	25.6348	21.8262	25.2686	25.6348	84.8633	110.547	96.3135	53.0762	100.098	56.2256	48.6694
		409	-5.85938	-2.89307	3.8208	10.3271	17.2974	14.3066	16.2231	22.3145	22.0093	23.8648	24.6338	27.2339	27.5513	42.5293	33.1421	178.21	112.341	58.8257	140.442	138.025	85.3272	318.469	357.288	249.878		409	5.40771	5.43213	7.53174	7.26318	18.103	15.3565	22.1314	18.396	20.0317	20.7642	25.8789	21.8506	25.9399	25.4761	106.763	160.95	138.098	80.1269	137.94	86.8042	73.4375
		424	-3.93066	-1.3916	4.63867	10.3516	16.687	14.0747	15.8813	21.2036	21.106	22.9126	23.877	26.5259	27.6123	43.811	37.2192	229.163	145.85	77.7832	175.623	167.102	109.07	380.261	396.301	326.758		424	8.71582	6.87256	8.59375	9.22852	18.1274	14.9048	21.5576	17.8955	19.873	19.9097	25.8057	21.8872	25.8179	25.2075	119.434	197.131	168.933	100.561	166.821	115.015	95.9839
		439	-0.31738	1.95312	7.01904	11.7676	17.0898	14.8315	16.1743	21.2769	20.7153	22.6196	24.3286	26.0132	28.4302	44.4702	40.3931	261.963	171.167	91.9678	203.394	188.928	129.565	418.933	419.019	380.81		439	13.1104	9.83887	10.8765	11.7188	18.042	15.7349	22.0581	17.8101	20.227	20.1538	26.0132	21.9971	26.1597	25.293	125.806	221.082	190.796	116.211	190.942	139.966	117.688
		454	3.9917	5.79834	9.87549	13.5742	18.4326	15.7593	16.7602	21.6186	20.9839	22.5464	23.8159	25.6104	28.5767	44.8975	43.335	283.679	189.709	103.345	225.391	206.555	147.876	442.078	431.421	417.31		454	17.7246	12.7685	13.4766	14.1479	19.0064	16.0156	22.5464	18.2129	21.3867	20.3491	26.4893	22.5586	26.5869	25.6958	127.539	235.852	205.957	128.32	211.645	163.94	140.43
		470	7.76367	9.24072	12.1582	14.6606	19.2993	17.102	16.8335	21.6919	20.813	22.8149	23.9868	25.0122	29.3335	43.9575	44.9097	294.702	202.771	112.256	242.505	220.606	165.393	450.757	434.668	437.793		470	21.167	15.7227	15.2588	16.0278	19.5068	17.2119	22.9614	18.4082	21.6064	20.5444	26.5381	22.6562	26.1475	25.3662	126.306	244.348	215.649	137.756	227.685	186.328	160.791
		485	11.1816	12.085	13.6719	15.8813	20.459	17.4316	17.1631	22.1558	20.813	22.6685	23.7305	24.4873	29.3701	43.4204	45.6055	298.047	210.583	119.702	254.431	231.018	180.774	450.147	429.736	445.508		485	23.7305	17.9565	17.1875	17.273	20.4468	18.0298	23.5352	18.5059	21.7285	20.2393	26.5747	23.2178	26.5381	25.7324	122.876	248.865	220.837	145.312	238.953	205.798	177.673
		500	13.7451	13.4888	15.2466	16.5771	21.0083	18.0176	17.2607	21.6675	21.4111	22.1802	23.5107	23.9014	29.5044	42.3706	45.4956	295.508	213.025	124.756	261.487	237.891	193.03	441.772	419.531	444.36		500	25.5371	19.397	18.4448	18.0664	20.6299	18.1763	23.7793	18.6157	21.9971	20.3735	26.2451	23.3154	26.5259	25.5737	117.798	250.134	222.083	150.879	246.094	220.239	190.503
		515	14.978	15.0391	16.7602	17.334	21.6797	18.2617	17.3462	21.3623	21.2769	21.7285	23.3154	23.4741	29.4922	41.7236	45.4102	289.551	212.781	129.211	265.613	241.052	202.148	427.368	405.493	435.657		515	26.7944	20.7886	19.1406	18.3838	20.752	18.1274	23.9014	18.6401	22.3023	20.6787	26.5015	23.4375	26.477	25.8423	112.549	249.451	221.216	155.701	250.391	230.102	199.145
		531	16.4062	16.3208	17.7246	17.8955	22.0215	18.2739	17.1509	21.875	21.3989	21.9849	23.0102	23.1689	29.4434	40.5884	44.8364	281.457	208.362	132.092	267.065	242.481	208.337	408.691	388.843	421.216		531	26.9898	21.814	19.8364	18.5791	21.3379	18.5913	24.3042	18.7012	22.5098	20.6787	25.8423	23.2178	26.001	25.8423	105.493	245.727	218.176	158.594	252.148	235.449	204.016
		546	17.2607	16.8457	18.4814	18.1274	22.1191	18.1641	17.0166	21.6797	21.5332	21.7895	23.1689	23.0469	29.3457	39.6973	43.9331	271.79	202.49	133.227	266.382	240.649	211.755	388.367	370.618	403.565		546	27.4292	22.4121	20.1294	18.2617	21.2646	18.5181	24.1699	18.6523	22.7539	20.8496	26.0132	23.1079	26.0986	26.0498	98.7915	239.05	213.757	159.741	252.673	237.048	205.701
		562	17.4927	16.9311	19.0552	18.4204	22.3999	18.0542	16.9434	21.9971	21.106	21.6919	22.8149	22.6318	29.0405	39.3921	43.3838	261.414	195.618	133.008	264.893	237.158	212.378	367.981	351.587	383.362		562	27.2827	21.9605	19.8852	18.4936	21.5332	18.4204	24.231	18.9575	22.9614	21.0083	25.8667	23.4009	26.1475	26.2939	91.7602	229.7	208.398	160.205	252.344	235.986	204.81
		577	16.8091	17.4316	19.2261	18.4082	22.5708	17.8711	16.6504	21.3379	20.9229	21.5332	22.1558	22.3877	29.187	38.0371	41.5405	251.587	188.123	131.616	261.353	231.287	211.792	346.68	331.409	362.097		577	26.3672	21.5088	19.7266	17.6392	21.2036	17.8467	24.2798	18.6035	22.7417	20.8008	25.1953	22.9492	26.1352	26.0376	84.5825	218.323	201.721	158.838	250.22	232.519	201.721
		593	17.3096	17.5903	19.6167	18.6401	22.5586	17.6148	16.5039	21.3623	20.3735	21.4844	22.2046	22.4487	28.8818	38.4155	40.7715	241.431	180.359	129.541	257.898	225.244	210.4	326.599	312.952	342.114		593	25.647	20.8984	19.5801	16.9189	20.9229	18.2129	24.0234	18.8599	22.8638	20.5566	25.1343	22.7173	25.9644	26.4648	77.71	205.566	194.104	156.97	247.168	227.466	197.375
		608	17.1875	16.7725	19.3848	18.8965	22.4487	16.748	16.5649	21.3013	20.398	21.167	21.2524	21.9605	28.4668	37.3291	39.1846	232.678	173.169	126.44	253.467	218.359	208.362	306.873	296.228	321.252		608	24.6704	20.4468	18.689	16.1377	20.6299	17.5049	23.8281	18.7012	22.8394	20.2393	25.0855	22.2412	25.9399	26.4404	71.3623	192.957	185.803	153.894	242.554	221.777	192.419
		624	15.21	15.5518	18.4204	18.3716	21.7041	16.4185	15.9912	20.7642	20.2393	20.9473	20.9106	21.6186	28.3691	36.8408	37.9761	223.413	166.248	122.827	247.852	210.669	205.737	288.916	280.298	301.575		624	23.4741	18.7988	18.1274	14.8804	20.2026	17.2974	23.3154	18.396	22.2778	19.7876	24.4263	21.7529	25.4028	26.477	64.8926	179.981	176.709	150.5	236.511	214.343	186.536
		639	14.4898	14.8438	18.0786	18.0786	21.1792	16.1865	15.9424	20.4712	19.7144	20.6787	20.5322	21.6675	28.1372	36.4746	36.4624	215.149	160.107	119.36	242.847	203.686	203.149	272.668	265.088	283.374		639	22.3023	17.4927	16.9189	14.0869	19.6045	17.0288	22.9858	18.0054	21.9238	19.3604	23.9136	21.3013	25.4761	26.4282	58.7036	167.712	167.81	146.606	230.518	206.958	180.566
		654	12.8296	14.2578	16.8823	17.5781	20.9473	15.2466	15.2344	19.5312	19.5923	20.3735	20.1904	21.521	28.6133	35.6079	35.2661	207.922	154.236	115.369	237.744	197.302	200.806	258.63	251.904	267.481		654	20.9106	16.0278	16.394	12.8174	19.165	16.4185	22.937	17.4561	21.7529	19.2871	22.998	21.0693	25.1953	26.5747	54.2236	156.885	159.546	142.505	223.657	199.609	174.182
		669	11.438	13.1836	16.394	17.5903	20.166	15.3931	15.1245	19.4702	19.1773	20.813	20.0561	21.2769	28.7354	35.73	34.9609	200.977	149.744	111.755	233.02	191.321	198.499	246.497	240.43	253.369		669	19.8242	15.0635	15.686	12.1582	18.5181	15.7349	22.5708	17.3706	21.7163	18.7988	22.8149	21.0083	25.3784	26.77	50.2197	147.144	151.318	138.293	216.516	192.859	168.494
		684	10.3027	11.9385	15.5396	17.1875	19.3726	14.0747	14.7705	18.9453	18.5547	19.873	19.9707	21.0571	28.6011	34.79	33.5815	194.983	145.593	108.179	228.076	185.669	196.204	236.035	229.626	241.174		684	18.7744	13.4155	15.0146	11.1694	17.7002	15.3198	22.1069	16.8091	21.0205	18.396	22.5952	20.1538	24.2676	26.7456	46.3135	138.794	143.774	134.29	209.863	185.523	163.403
		700	9.13086	10.8154	14.8193	17.4072	19.0674	14.8926	15.0635	18.8477	18.8599	19.8975	19.4824	21.0327	28.6621	34.2895	32.959	189.514	142.102	105.42	223.706	180.945	194.238	227.014	221.228	230.164		700	18.103	12.3901	14.2212	10.9131	17.3584	15.1733	22.1191	16.394	21.3379	18.0908	21.8384	19.8242	24.9634	26.5503	43.4937	131.543	136.939	130.872	203.333	179.907	158.52
		715	7.49512	9.8877	14.5996	17.0166	18.6401	14.1479	14.7217	18.4326	18.7744	19.7144	19.1162	20.6787	28.4668	33.8867	32.2022	184.839	139.453	102.173	219.898	176.184	191.956	218.274	213.184	220.3		715	16.7725	11.1694	14.1479	10.1807	17.1875	14.3066	21.814	16.0767	20.874	17.7612	21.9971	19.5679	24.353	26.5503	40.686	124.902	130.408	126.721	197.375	173.877	153.906
		731	6.28662	8.49609	13.6597	17.041	18.1396	14.0625	14.4531	17.7124	18.3594	19.1773	19.0308	20.8862	28.772	33.8379	31.7627	180.518	136.731	99.1821	216.016	171.96	188.708	210.852	206.69	211.621		731	16.1743	10.1196	13.0737	9.2041	16.7602	13.4399	20.9717	15.4907	20.398	16.98	21.582	19.2383	24.6094	26.5503	38.7817	119.739	124.353	123.499	191.113	168.31	149.292
		746	4.6875	7.70264	12.8052	16.8579	17.749	13.794	14.7583	17.688	18.2373	18.6157	19.104	20.3369	28.894	33.5205	31.3232	176.88	134.827	97.0093	212.353	168.445	186.157	205.261	201.111	204.504		746	14.6484	8.52051	12.7685	8.64258	16.3208	13.2812	20.6909	14.8926	19.7266	16.5405	21.4233	18.8355	24.4385	26.5259	37.1216	114.917	119.177	120.52	185.754	163.55	145.984
		762	3.90625	7.00684	12.0605	16.8823	17.2607	13.5864	14.5264	17.1265	17.9199	18.5181	18.8965	20.1416	28.8818	33.2398	30.896	173.56	132.617	94.4214	208.997	165.137	183.569	200.208	197.217	198.645		762	14.5142	7.51953	11.4014	8.3252	15.5884	12.5488	20.0073	14.4531	19.5557	16.04	21.1548	18.1519	24.2798	26.6357	35.8887	111.719	114.478	117.59	180.81	158.948	142.481
		777	2.97852	5.77393	12.3291	16.6748	17.395	13.7817	14.5386	16.8701	18.0664	18.7012	19.0308	20.0928	28.8086	32.9468	31.1645	170.679	131.14	92.7124	206.274	162.28	180.664	196.423	193.762	193.591		777	13.6963	6.4209	11.4868	7.53174	15.4785	12.3291	20.0928	14.0137	19.1162	15.7104	20.2515	17.7734	24.231	26.4893	35.2173	109.57	110.962	115.356	176.55	155.859	139.587
		793	2.12402	5.45654	11.4136	16.3086	16.7969	13.4888	14.4531	16.8213	17.9199	18.3105	19.1528	19.5435	28.7231	32.6416	30.5786	168.115	130.481	90.7104	203.369	160.217	178.296	193.274	190.735	189.099		793	13.0859	6.10352	10.9497	7.4585	15.21	11.7065	19.458	13.2935	18.9941	15.2344	19.8608	17.5537	23.8648	26.1475	34.1065	107.251	107.703	113.318	172.62	152.881	137.073
		808	1.70898	4.63867	11.0474	16.5161	16.748	13.562	14.6973	16.3452	17.688	18.1763	19.104	19.4702	28.6255	33.1299	31.189	166.125	129.394	89.209	200.952	158.179	175.183	191.138	188.464	186.011		808	12.8174	4.94385	10.7544	6.79932	14.7705	11.1938	19.3237	13.208	18.6157	15.0391	19.6655	16.626	23.9868	26.5137	34.0576	106.323	104.919	111.291	168.921	150.208	135.376
		824	1.25732	4.02832	11.206	16.626	16.5161	13.5742	14.3433	15.8691	17.3096	18.0298	18.5547	18.7378	28.7354	32.8735	30.896	164.429	128.65	87.6099	198.218	156.128	172.473	188.562	186.743	183.044		824	12.8662	4.21143	9.97315	6.21338	14.331	10.5469	18.8355	12.8052	18.1885	14.563	19.0186	16.5405	23.2544	26.1597	33.7769	105.811	102.515	109.29	165.991	147.974	133.289
		839	0.634766	3.71094	11.0962	17.041	16.6016	13.916	14.3188	15.9546	17.2852	17.4805	18.5791	18.5791	28.6621	32.8613	31.5186	162.671	127.844	87.0117	196.423	155.395	170.19	187	185.046	181.238		839	12.3535	4.21143	10.3271	6.25	14.5386	10.6934	18.3105	12.6831	17.7368	14.3188	18.7744	16.3208	23.4131	26.1841	33.9233	105.335	101.209	108.252	164.258	146.252	132.336
		855	0.366211	3.28369	11.0229	16.6748	16.8213	13.6963	14.2822	15.4663	17.3462	17.9565	19.2627	18.7134	29.1504	33.1909	32.1045	161.975	127.734	86.2061	194.08	154.333	168.079	185.754	183.716	179.211		855	12.561	3.52783	10.2051	5.88379	14.0503	10.3027	18.2373	11.9385	17.8223	14.2822	18.8965	16.2231	23.5474	26.5381	34.2407	105.408	100.183	107.275	161.694	145.081	131.384
		870	0.170898	3.40576	11.6699	17.102	16.6138	13.9893	13.855	15.2954	17.0898	17.7368	18.9575	18.0908	29.1504	33.0322	32.8613	160.693	127.441	85.4981	192.126	153.125	166.223	184.265	182.629	177.637		870	12.3535	2.74658	10.2661	5.92041	13.8184	9.52148	17.5293	11.7432	17.273	13.623	18.6035	15.4541	23.2544	25.7324	34.5337	106.165	99.4873	106.043	160.022	143.469	130.383
		885	0.292969	3.68652	11.6699	17.2485	16.7725	14.209	14.2822	15.2222	17.4194	17.5049	18.9575	17.8833	29.2114	32.8247	33.9233	159.558	127.283	84.7778	190.698	152.673	164.746	183.411	181.665	176.208		885	12.439	2.97852	9.96094	5.70068	14.0381	9.64355	17.2363	11.7676	17.3584	13.3789	18.1274	15.0757	23.4131	25.4761	34.7534	105.945	98.6938	105.408	158.533	142.664	130.017
		900	0.854492	3.61328	11.7065	17.102	16.7114	13.9526	14.1235	15.1367	17.0288	17.334	18.6523	17.3462	29.248	33.3496	34.9243	158.63	126.868	84.4849	189.661	151.929	163.147	182.751	180.969	175.195		900	12.4634	2.88086	10.4004	5.65186	13.623	9.31396	16.9678	11.6455	17.0532	13.3789	18.103	15.271	23.3643	25.6958	35.2661	106.982	98.5962	104.541	156.946	142.029	129.7
		915	0.866699	3.44238	12.2192	17.6392	16.8335	14.3066	13.6475	14.9048	17.0044	17.0288	18.6401	17.2363	29.3335	33.6304	35.852	157.898	126.66	84.4482	188.403	151.746	161.841	182.239	180.371	174.109		915	12.5122	2.75879	10.6567	5.46875	13.4155	8.93555	16.272	11.6699	17.3096	13.4155	18.1763	15.0635	23.6206	25.5493	35.6445	107.715	98.7549	104.346	156.335	141.528	129.211
		930	2.05078	4.49219	12.8418	18.1152	17.3462	14.7705	14.0747	14.8438	17.3706	17.334	19.104	17.7124	29.7607	33.7524	37.9761	158.13	127.515	84.1187	187.622	151.538	160.754	181.836	179.785	174.048		930	13.6108	3.01514	10.5957	6.61621	13.7695	9.16748	16.6748	11.2793	17.2852	13.4277	18.2373	15.0146	23.4985	25.6592	36.5356	109.033	99.0601	104.138	156.042	141.125	129.431
		946	2.0874	4.61426	13.4644	18.0664	17.2363	14.7339	14.4653	14.7095	17.041	17.3584	18.7256	17.0898	29.7607	34.0942	39.7339	157.166	127.148	83.6548	186.316	151.404	160.12	181.14	179.309	173.315		946	13.3301	3.01514	10.9985	6.23779	13.6352	8.5083	16.3086	11.2549	16.7114	13.3057	17.6514	14.6484	23.1445	25.3052	37.207	109.228	99.5239	104.163	155.347	141.186	129.126
		961	3.22266	5.78613	13.1226	18.9331	17.5537	15.0879	14.4287	14.7949	17.2852	17.4683	18.5547	17.1265	30.6274	34.0454	40.6372	156.787	127.368	83.9844	185.327	151.05	158.875	180.896	178.577	172.595		961	14.0503	3.55225	11.2671	6.49414	13.5254	8.45947	15.9546	11.3403	16.687	13.0371	17.9443	14.6851	23.23	25.5249	37.4268	110.718	100.012	103.686	154.651	140.478	129.26
		976	2.81982	5.71289	13.0005	18.1641	17.0166	14.8438	14.1357	14.1602	16.8701	17.2119	17.8345	16.4673	29.9683	33.7158	41.9678	156.409	126.99	83.3984	184.351	151.038	158.313	179.81	177.991	171.899		976	14.3555	2.9419	10.9985	6.26221	13.4155	7.95898	15.2832	10.7056	16.1499	12.6465	17.273	13.9038	22.7783	24.7803	37.5244	111.169	100.024	103.357	154.138	140.356	129.407
		992	4.26025	6.70166	14.0625	19.0308	17.6514	15.1001	14.4775	14.1602	17.2974	17.3828	18.396	16.394	30.2002	33.8501	43.103	156.226	127.319	83.7647	183.801	151.624	157.715	179.59	177.808	171.692		992	14.9658	3.71094	11.5112	6.45752	13.5376	8.09326	15.625	11.1694	15.7837	12.6465	17.7856	14.0991	22.9858	25.061	37.7685	111.951	100.732	103.394	153.833	140.21	129.517
		1007	4.98047	7.1167	14.7217	19.2627	17.6636	15.1489	14.6362	14.4043	17.2241	17.0288	18.1885	16.5771	30.7007	34.2651	43.9819	155.969	127.185	84.3384	183.496	151.44	157.336	178.601	176.929	171.057		1007	15.1367	4.28467	11.6577	6.83594	13.6108	7.70264	15.2954	10.8887	15.8569	12.1094	17.5049	14.4287	22.937	24.939	37.7685	112.585	101.538	104.211	153.894	140.1	129.59
		1023	6.32324	8.17871	15.5884	19.3726	17.9443	15.5518	14.7339	14.0015	16.6748	17.0044	18.5791	16.394	31.1645	34.4482	45.2881	156.018	127.246	84.2651	182.849	151.831	157.178	178.174	176.587	170.3		1023	15.6982	4.83398	12.146	6.97021	13.6475	7.61719	15.625	10.8643	15.6738	12.4146	16.9678	14.0503	22.7295	24.4751	38.3789	113.403	101.978	104.15	153.577	140.149	129.834
		1038	6.23779	8.28857	15.5396	19.5068	17.8589	15.1367	14.4043	13.5986	16.6138	16.9189	17.9443	16.2598	31.4453	34.3994	45.7153	155.505	126.453	83.8257	182.483	151.648	157.202	177.588	175.745	169.543		1038	15.1489	4.45557	11.6699	7.01904	13.4888	7.48291	15.564	10.3149	15.1855	12.0239	17.102	13.916	22.5708	24.4995	38.4888	113.721	102.222	103.528	152.808	139.624	130.212
		1054	7.82471	9.81445	16.5405	20.1782	17.8101	15.4785	14.6729	13.7695	16.5771	17.5415	18.2617	16.0767	31.9824	34.7656	46.7041	155.493	127.087	84.0454	182.19	151.941	156.897	176.941	175.22	168.97		1054	16.0278	5.32227	12.5122	7.53174	13.6475	7.40967	15.5518	10.5835	15.1977	12.0605	17.2974	13.9282	22.7295	24.6582	38.9648	114.343	102.49	103.845	152.856	139.734	130.334
		1069	8.70361	9.91211	16.4673	20.3857	18.6035	15.5884	14.3799	13.7085	16.6748	17.2363	17.9688	16.0034	32.2998	34.5947	46.7407	154.919	126.538	84.1064	181.47	151.697	157.178	176.038	174.683	168.555		1069	15.7593	5.11475	12.5122	7.77588	13.9893	7.4585	15.3198	10.1196	15.3931	12.1338	17.3218	13.5986	22.6562	24.5972	38.8672	114.441	102.673	103.918	153.101	140.161	130.31
		1084	10.1685	10.7056	16.9434	20.227	18.6157	15.3809	14.4165	13.7695	16.3574	16.8579	17.9932	15.5273	32.9102	34.5215	47.0825	154.81	127.1	84.8389	181.189	151.917	156.506	175.44	173.999	167.554		1084	16.626	5.99365	12.8418	7.66602	13.8428	7.29981	15.4053	10.0342	14.917	11.6699	17.1509	13.501	22.7539	24.1943	39.0625	114.941	103.125	103.894	152.515	140.051	130.554
		1100	10.0952	11.3281	17.4683	20.4346	18.7012	15.7227	14.5996	13.1958	16.4185	16.9189	18.1152	15.5518	33.3862	34.2285	47.2778	154.431	126.355	84.2041	181.287	151.624	156.433	174.5	173.438	167.053		1100	16.5527	5.98144	12.8906	7.95898	13.5498	7.26318	15.1855	10.2417	14.9292	11.3892	17.1753	13.4155	22.4609	23.7671	39.2456	114.746	103.101	104.26	152.466	139.868	130.713
		1115	11.6821	12.0239	17.6758	20.6909	18.8965	15.9302	14.2944	13.5132	16.6992	16.9556	17.9077	15.332	34.1553	34.4971	47.9492	154.26	126.233	84.5825	180.994	152.161	156.714	173.633	172.62	166.309		1115	16.4551	6.33545	13.5864	8.3252	13.7329	7.56836	15.4297	10.2783	15.2222	11.7676	17.0044	13.6108	22.4854	23.9746	39.1235	115.1	103.626	103.748	152.466	139.868	130.505
		1130	12.561	12.9028	18.103	20.6543	18.8721	16.0156	14.5264	13.5498	16.4307	16.8579	18.4936	15.3687	35.144	34.8633	48.4009	154.504	126.318	84.5703	180.92	151.758	156.531	173.096	171.997	165.417		1130	17.0044	6.88477	13.6963	8.94775	14.2578	7.56836	15.2588	10.0586	15.1855	11.377	17.2852	13.4521	22.4731	24.2065	39.5752	115.222	103.662	104.053	152.405	139.648	130.615
		1145	13.2202	13.3911	18.4936	20.8862	18.7744	15.9668	14.4287	13.5132	16.8823	16.8701	17.9688	15.21	35.3272	34.3384	48.1079	153.796	125.415	84.729	180.395	151.514	156.165	171.619	170.642	164.88		1145	17.0288	7.10449	13.7329	9.05762	13.8184	7.38525	15.21	10.0342	14.9048	11.4136	17.1265	13.1958	22.5708	23.8403	39.502	114.844	103.503	103.796	151.917	139.539	130.689
		1160	13.794	13.5254	18.6645	20.3369	18.6279	15.4297	14.1357	13.0615	16.2231	16.7358	18.042	14.917	35.6201	33.9355	48.1812	153.711	125.11	84.3628	179.517	151.343	156.03	171.02	170.251	164.099		1160	16.9678	7.15332	13.4766	8.61816	13.794	7.14111	14.6362	9.729	14.5508	11.0229	16.8091	13.1104	22.2046	23.523	39.1724	114.307	103.223	103.272	151.672	139.197	130.53
		1176	14.4775	14.978	18.8721	20.3613	18.9941	15.3809	14.2334	13.2935	16.0645	16.9311	17.7124	14.5752	36.9019	33.7402	47.6196	153.235	124.951	84.7168	179.37	150.964	155.798	170.215	169.58	163.098		1176	17.2241	7.34863	13.8306	8.59375	13.9038	7.26318	14.6606	9.77783	14.4653	10.5591	16.4917	12.6709	22.5464	23.9624	38.8306	114.331	103.088	103.259	151.233	138.525	130.261
		1191	14.3921	15.0269	19.1773	20.7398	18.5791	15.4785	14.1235	13.4888	16.2598	16.8457	17.7368	14.4898	37.2925	33.5815	47.7173	152.649	124.499	84.2407	179.114	150.696	156.018	169.507	168.64	162.158		1191	17.2119	7.87354	13.9648	8.98438	14.0015	7.49512	14.6118	9.52148	14.5752	11.0229	16.6748	13.0005	22.2778	24.1089	38.5132	113.867	102.978	103.235	150.855	138.452	130.359
		1207	14.6484	15.7471	19.3726	20.5078	18.7012	15.0391	13.8794	13.3179	15.9668	16.626	17.5293	14.0137	37.7075	33.3008	47.5342	151.929	123.657	84.1675	178.772	150.708	156.287	168.64	167.688	161.108		1207	17.1387	8.26416	14.2578	9.14307	14.1968	7.54394	14.4653	9.43604	14.8193	10.6567	16.4551	12.5488	22.1802	23.7061	38.4888	113.525	102.881	102.808	150.305	138.184	130.347
		1222	15.8203	15.271	18.8965	20.0806	18.5547	14.6362	13.6719	13.5132	16.1987	16.748	17.2607	14.1968	38.0737	33.3862	47.6074	151.172	122.876	83.9966	177.808	150.317	156.03	167.273	166.98	160.352		1222	17.0898	8.17871	13.8794	9.14307	13.6597	7.42188	14.563	9.27734	14.5874	10.9497	16.1621	12.4512	21.9482	23.9868	38.0005	113.11	102.38	102.515	149.634	137.402	129.993
		1238	16.1377	15.7349	19.2017	20.105	18.7744	14.6362	13.0737	13.4399	15.5151	16.4429	17.0776	13.7329	38.4644	33.252	47.2778	150.806	122.412	83.7769	177.466	150.403	155.908	166.516	166.077	159.448		1238	17.2852	8.56934	13.855	9.1919	14.2944	7.43408	14.27	9.16748	14.563	10.8643	16.333	12.4146	22.0581	23.999	37.7319	112.439	102.063	102.466	149.5	137.634	129.944
		1253	16.5039	16.0156	19.5679	20.3369	19.1895	14.8804	13.5132	13.0371	16.1865	16.4307	17.0776	13.8306	39.0991	32.9346	47.2168	150.317	121.997	83.3862	177.002	150.024	155.908	165.54	165.1	158.52		1253	16.9678	8.8501	13.7451	9.41162	14.2822	7.67822	14.6851	9.06982	14.6729	10.7788	16.1133	12.6099	21.9605	24.2188	37.6831	112.231	101.892	102.686	149.072	137.048	129.456
		1269	16.8701	16.4307	19.2993	20.227	18.8599	14.7827	13.4644	13.2935	15.7837	16.9556	17.1265	14.3555	39.9902	33.0933	47.3877	149.609	121.423	83.3862	176.575	149.988	155.896	164.526	164.392	157.751		1269	17.0654	8.8501	13.8916	9.729	14.0015	8.1543	14.7461	9.24072	14.8926	11.0107	16.1255	12.854	22.4121	24.3286	37.6221	111.987	101.721	102.783	148.804	136.645	129.529
		1284	16.8579	16.5039	19.0674	20.1294	19.2749	14.502	12.7563	12.9517	15.6738	16.7969	16.748	13.8306	40.1489	32.7759	46.7773	148.169	120.593	83.0811	176.221	149.78	155.847	163.428	163.648	156.506		1284	16.7602	8.76465	13.8916	9.80225	14.1724	7.67822	14.2334	8.95996	14.8438	10.2661	15.625	12.3535	22.168	24.1821	37.3169	111.67	101.172	102.393	148.291	136.426	129.309
		1299	17.7002	17.3828	19.4214	20.398	19.2627	14.7461	13.1958	13.4644	15.625	16.98	17.2119	13.8916	40.4663	33.2153	46.7895	147.815	120.325	83.2275	176.135	149.597	155.981	162.891	162.915	156.03		1299	17.0776	9.375	14.5752	10.3271	14.5996	8.1543	14.3677	9.33838	14.6973	10.9253	15.7593	12.9761	22.3023	24.6094	37.561	111.084	101.282	102.673	148.413	136.352	129.041
		1314	18.0664	17.3462	19.4702	20.4346	19.1773	14.4409	12.6343	13.1958	15.7349	16.8091	17.0898	13.8062	40.6616	32.6172	46.7041	147.351	119.617	82.8369	175.317	149.292	155.627	161.511	162.097	155.457		1314	17.1265	9.14307	13.9771	10.4492	13.9648	8.05664	14.4409	9.17969	14.9658	10.7056	15.2466	12.4512	22.0459	24.5727	36.9507	110.986	100.269	102.051	148.071	135.754	129.15
		1329	17.5781	17.688	19.4946	20.2026	18.9331	14.0747	12.6587	13.1226	15.6616	16.5771	17.2363	13.5986	41.2231	32.6416	46.582	146.008	118.97	82.6782	174.89	148.962	155.615	160.644	161.084	154.321		1329	17.0044	9.11865	14.2456	9.8877	14.0503	8.30078	14.2334	9.17969	14.7705	10.9497	15.332	12.9517	21.8262	24.5972	36.9507	110.303	99.6216	101.709	147.766	135.889	128.723
		1345	17.395	17.7246	19.8852	20.0806	18.689	13.7451	12.3047	13.208	15.5762	16.2231	17.1631	13.4766	40.9668	32.4341	46.3745	144.983	118.054	82.3364	174.414	148.596	155.615	159.851	160.339	153.833		1345	16.9311	8.82568	14.4165	9.97315	14.0747	7.80029	14.3066	8.88672	15.3198	10.9009	15.21	12.2925	22.2046	24.8169	36.3037	110.022	98.9014	101.721	147.29	135.339	128.442
		1360	18.0908	18.3594	19.5312	19.9829	18.9697	13.8184	11.9141	13.6475	15.4785	16.6382	17.0898	13.9648	41.0523	33.02	46.46	144.019	117.786	82.251	173.645	148.157	155.676	159.119	159.583	153.162		1360	16.8213	9.26514	14.209	10.3149	14.4043	8.3252	14.5752	9.1919	15.2588	10.8765	15.8081	12.5732	22.6074	24.9023	36.5234	109.534	98.6572	101.453	147.046	135.034	128.357
		1375	18.103	17.9443	19.5801	19.9951	19.1162	14.0625	12.2437	13.147	15.7104	16.5161	17.5049	13.9771	41.5283	33.252	46.3013	142.798	117.481	82.2266	173.12	148.169	155.432	158.069	158.362	152.185		1375	16.8335	9.49707	14.502	10.5835	14.8926	8.61816	14.7583	8.91113	15.5273	11.3281	15.3442	13.0249	22.4243	25.293	36.2549	109.082	98.1812	101.489	146.545	134.839	128.174
		1391	17.8101	18.1885	19.6655	20.5322	18.9331	14.0381	12.1826	13.4277	15.2832	16.5283	17.4439	14.4165	42.1509	33.1909	46.4355	141.65	117.114	82.019	172.681	148.376	155.591	157.398	158.081	151.746		1391	16.5527	9.77783	14.4409	10.8398	14.8926	8.70361	14.8804	9.25293	15.7837	11.2305	15.8203	13.2935	22.8516	25.5859	36.4868	108.997	97.4853	101.294	146.289	134.9	127.966
		1410	18.5425	18.2251	19.165	20.3369	18.5669	14.3555	11.9873	13.5132	15.21	16.6626	17.3706	13.8306	41.8213	32.959	45.9717	140.881	116.089	81.5918	172.107	147.62	155.249	156.421	157.19	150.415		1410	16.6138	9.65576	14.3555	10.8032	14.8193	8.77686	14.9292	9.35059	15.7104	11.1694	15.918	13.0371	22.8271	25.6714	35.8398	108.569	96.936	100.891	145.679	134.497	127.698
		1425	18.9087	18.335	19.6167	20.5322	18.5791	14.2944	12.0483	13.4644	15.3687	16.8213	17.7002	14.2944	42.1631	33.0566	46.3013	139.758	115.832	80.9937	171.936	147.632	154.956	156.189	156.165	149.792		1425	16.8701	9.87549	14.5142	11.1938	14.9292	8.76465	15.3687	9.53369	16.0278	11.5112	16.3208	13.3911	23.0225	26.1597	36.1084	108.044	96.5576	100.952	145.337	134.241	127.368
		1440	18.7866	18.457	19.8364	20.8008	19.1528	14.2822	11.9141	13.3545	15.4541	16.8701	17.7124	14.2578	42.7368	33.6304	46.1182	138.684	115.723	80.8472	171.362	147.595	155.127	155.383	155.847	149.194		1440	16.7236	10.1685	14.856	11.377	15.0757	8.94775	15.625	9.59473	16.0645	11.7676	16.0645	13.4888	23.1323	26.4038	36.4014	108.215	96.0693	100.745	145.154	134.326	127.673
		1456	18.7988	18.396	19.2627	20.7764	19.2505	13.9648	11.8652	13.0981	14.917	16.9067	17.8833	13.9648	42.2485	33.6304	46.0327	137.244	114.587	80.5176	171.069	147.058	154.712	154.443	154.883	148.438		1456	16.9434	10.1807	14.6606	11.0352	14.5508	8.83789	15.4663	9.1919	16.1011	11.7676	16.0645	13.501	22.9248	26.3794	35.6201	108.032	95.3979	99.9634	144.275	133.447	127.161
		1471	19.1284	18.4814	19.5679	20.7275	18.8721	14.0015	11.8408	13.7207	15.1367	16.8457	17.6148	14.5386	42.688	33.8257	46.2647	137.146	114.282	79.9316	170.398	147.241	154.797	153.162	153.845	147.73		1471	16.9678	10.1807	14.917	11.0107	15.0757	8.53271	15.4541	9.32617	16.4673	11.9263	16.1255	13.4888	23.1811	26.6357	35.9009	108.179	95.0073	100.22	144.104	133.118	126.843
		1487	19.7144	19.3237	19.9463	21.3135	19.2749	14.1479	11.9263	13.8062	15.2954	17.1509	18.335	14.7339	43.0298	34.4849	46.5454	136.255	114.197	80.1148	170.349	146.79	154.602	152.808	153.711	147.534		1487	17.1509	11.1084	15.2344	11.5601	15.2344	9.39941	15.979	9.7168	16.8823	12.207	16.4429	14.1968	23.6572	26.8433	35.791	108.789	94.7388	99.9634	143.97	133.179	126.904
		1502	19.7388	18.9941	19.9219	20.6299	18.5913	14.331	11.7188	13.9771	15.1489	16.98	18.6523	14.9536	42.9443	34.2651	46.5698	135.413	113.428	80.0781	169.519	146.558	154.053	152.136	153.149	146.765		1502	17.041	10.8643	14.7827	11.2915	15.0757	9.69238	15.8813	10.0952	16.8335	11.9873	16.2109	14.0381	23.8648	27.002	35.5591	108.52	94.165	99.2432	143.469	132.69	126.392
		1518	20.3857	19.4946	20.2881	21.1304	19.3359	14.4653	12.2803	14.3677	15.5273	17.1753	18.5059	15.3076	42.7368	34.5337	46.6309	134.936	113.818	80.2734	169.727	146.631	154.504	151.807	152.734	146.411		1518	17.2363	11.6089	15.686	11.6333	15.6982	10.0708	16.1865	10.0586	17.2974	12.854	16.1743	14.1357	23.7671	27.3804	35.669	109.497	94.0308	100.11	143.506	133.191	126.831
		1533	20.2881	19.6167	20.1294	21.1182	19.1528	13.9648	11.6333	13.9526	15.0269	16.8091	18.6645	15.4907	43.1519	35.1929	46.7895	134.363	113.025	79.6143	169.006	146.228	153.723	150.684	151.733	145.251		1533	17.4194	11.6577	15.4541	11.6211	15.6128	9.65576	16.1255	10.0952	17.273	12.5122	16.4429	14.0259	23.9624	27.3804	35.5347	110.046	93.6279	99.6216	142.834	132.666	126.196
		1549	20.4346	19.4214	20.0439	21.3013	18.8965	14.4653	12.1704	14.2578	15.0879	16.6016	18.6523	15.0513	43.2861	35.2905	46.6309	133.264	112.451	79.2236	168.603	146.167	153.296	150	151.685	144.922		1549	17.627	11.792	15.564	11.9385	16.1011	10.1929	16.2354	10.0952	17.2974	12.4512	16.4185	14.0137	24.0723	27.8076	35.3272	110.779	92.7246	98.9502	142.664	132.068	126.379
		1564	20.8008	19.7876	20.4224	21.2158	19.1773	14.27	12.0483	14.209	14.9414	16.6138	18.4692	15.6494	43.2373	35.2417	46.9727	132.812	112.305	79.2725	168.25	146.191	153.455	149.585	150.244	144.153		1564	17.5049	11.9751	15.8813	12.0117	16.3696	9.85107	16.3208	10.2173	17.5537	12.6587	16.2598	14.0503	24.4263	27.8564	35.2295	111.035	92.6392	99.0234	142.602	132.043	125.928
		1580	21.4355	19.7876	20.4834	21.3867	19.043	13.8062	11.9263	13.6841	14.7949	17.0288	19.3481	15.7104	43.6645	35.7056	46.6919	132.373	111.487	79.1626	167.908	145.837	152.881	148.779	150	143.75		1580	18.1152	12.4268	16.1743	11.6577	16.3574	9.83887	16.7602	9.85107	17.6758	12.5732	16.2109	14.2944	24.7925	28.1006	34.9609	111.34	92.2729	98.7549	142.053	131.824	124.988
		1595	21.7407	20.0928	20.3125	21.5088	19.4946	14.0259	12.2803	14.1724	15.21	16.7602	19.2993	15.6982	43.6645	35.73	46.8872	131.958	110.95	78.3813	167.285	145.898	152.661	147.986	149.39	142.834		1595	17.7612	12.5122	15.979	12.0117	16.5649	10.1074	17.0044	10.4858	17.5171	12.7808	16.3696	13.9648	24.9634	28.4668	35.498	111.743	91.6138	98.1689	141.602	131.372	125.757
		1611	22.2534	20.9595	20.7153	21.8018	19.6777	14.5996	12.793	14.4287	15.0391	16.6138	19.2261	15.6738	43.9453	36.206	46.7773	131.995	111.267	79.0527	167.383	145.557	152.295	147.668	149.573	142.517		1611	18.5425	12.6465	16.6626	12.1216	16.8091	10.4248	17.1143	11.2793	18.1763	13.3911	16.748	13.9648	25	28.9551	35.3516	112.463	91.4917	98.5718	141.87	131.335	124.988
		1626	22.522	21.2158	21.0938	22.1191	20.0073	14.7339	13.1958	14.209	15.3442	17.1753	19.8486	16.2231	44.2505	36.7676	47.1558	131.299	110.693	79.2481	166.992	145.569	152.417	146.924	148.389	142.273		1626	18.6279	13.3301	17.0288	12.4878	17.102	10.9619	17.8101	11.2427	18.6035	13.9038	16.98	15.1245	25.6348	29.7241	35.5835	112.585	90.979	98.4375	141.699	131.152	125.574
		1642	22.8394	20.9961	20.5933	21.8628	19.8975	14.7461	12.8174	14.0137	15.0391	16.6748	19.4824	15.9058	43.8355	36.6943	46.7163	130.603	110.181	78.1982	166.345	145.203	152.051	146.24	147.754	141.602		1642	18.6523	13.208	16.687	12.4756	17.041	10.6567	17.627	10.7666	18.1641	13.5864	16.9067	14.9536	25.2075	29.5166	35.083	112.83	90.4419	97.7539	141.431	130.835	124.768
		1658	22.0093	20.7886	20.3003	21.4477	19.2017	14.4287	12.6221	13.7085	14.8315	16.333	19.2627	15.2832	43.7744	37.3047	46.4111	130.078	109.265	78.1006	165.906	144.507	151.416	145.496	146.838	140.833		1658	18.457	12.6099	16.1743	11.7188	16.7358	10.6567	17.8467	10.5957	18.4692	13.4521	16.7602	14.9048	25.1099	29.3701	34.9121	112.183	89.4287	96.6919	140.369	129.993	124.744
		1673	22.8394	21.1304	20.6055	21.3501	19.4092	14.8438	12.7563	13.7451	14.8926	16.333	18.9575	15.6982	43.6768	37.2925	46.5332	129.749	109.277	77.6489	165.283	144.153	151.465	144.995	146.399	140.149		1673	18.3472	13.269	16.5894	11.9873	16.3696	10.4126	17.6758	10.437	18.4082	13.2324	16.7602	14.6973	25.2441	29.6997	34.3506	112.524	89.2578	96.5454	140.039	130.078	124.06
		1688	22.7905	20.9839	20.8374	21.3135	19.8364	14.3066	12.9395	13.5864	14.9414	16.3208	19.3359	15.4785	43.2739	37.6831	46.9971	129.407	108.765	77.356	165.234	144.629	151.123	144.482	145.972	139.697		1688	18.5669	13.3911	16.6504	12.6953	16.8945	10.6079	17.5903	10.6934	18.8599	13.3667	16.5527	14.5996	25.354	29.9072	34.2773	112.402	88.5498	96.7285	139.758	130.139	123.743
		1704	22.4976	21.4844	20.3247	21.1304	19.3848	14.6973	12.8174	13.4277	15.21	16.272	19.8608	15.6494	43.6401	37.4512	46.6553	128.467	108.118	76.8799	164.404	144.519	151.086	144.08	145.85	139.392		1704	17.9321	13.147	16.4307	12.0483	17.0166	10.6567	17.8345	10.6812	18.9453	13.4521	16.9678	15.1123	25.8911	29.9805	34.436	112.268	88.1958	95.8862	139.172	129.553	123.657
		1719	22.3999	20.9839	20.0439	20.9106	19.2871	14.502	12.9273	13.1836	14.8071	15.7837	19.3115	15.1977	43.1519	37.6221	46.9116	127.612	107.483	76.5137	164.185	143.97	150.427	142.895	144.971	138.611		1719	17.981	13.4155	16.5771	11.8286	16.7602	10.2783	17.2974	10.6079	18.7622	13.3545	16.5039	14.8071	25.647	29.9072	34.021	111.585	87.8296	95.8374	138.892	128.723	122.852
		1734	22.6685	21.1182	19.8975	20.813	18.7866	14.331	12.7808	13.4766	14.7827	15.5762	19.6533	15.7959	43.0054	37.7808	46.875	127.039	107.007	76.2817	163.391	143.665	150.537	142.725	144.8	138.257		1734	17.9688	13.623	16.4429	11.8408	16.3818	10.5591	17.8345	10.791	19.1162	13.8062	16.9189	15.1245	25.8301	30.0293	34.2651	111.194	87.2314	95.1172	138.513	128.442	122.522
		1749	22.583	20.8496	20.3125	20.5933	19.1406	14.3188	13.208	13.4888	14.978	15.5273	19.5312	15.9424	42.7246	37.5	46.6797	126.904	106.909	76.3306	163.074	143.591	150.33	142.505	144.397	137.585		1749	17.7856	13.7695	16.6016	12.1704	16.2231	10.4858	17.5903	10.7056	18.75	13.5742	16.5283	14.7583	25.9521	29.895	34.0576	111.243	86.4868	94.7998	138.55	128.174	122.864
		1765	22.937	21.0693	20.6177	20.8008	18.8599	14.624	12.561	13.0615	14.7827	15.0269	19.5679	15.6738	42.7368	37.8052	46.814	126.465	106.055	75.415	162.537	143.298	149.744	141.333	143.616	137.085		1765	17.7734	13.2812	16.5771	12.2315	16.1987	9.8877	17.688	10.3882	18.7134	13.3179	16.3818	15.2954	25.9399	30.0293	33.9477	110.474	85.9985	94.1528	137.683	127.808	122.144
		1780	22.7417	20.9106	20.3857	20.9106	18.335	13.8672	12.6709	12.7319	14.6118	14.7705	19.7876	15.8081	42.8589	37.9761	46.6919	125.159	105.603	75.293	162.708	143.018	149.28	140.796	142.834	136.267		1780	17.1997	13.0981	16.5771	12.0483	16.3818	9.85107	17.7002	10.2539	18.6401	13.5498	16.1377	15.0635	26.0986	30.1636	33.6426	109.607	85.0464	94.165	137.83	127.356	122.205
		1796	22.9004	21.0449	20.5444	20.5933	18.9575	14.8438	12.8174	13.0859	15.0024	15.0024	19.7021	15.7227	42.9321	38.6719	47.0581	124.951	105.469	75	161.951	142.944	148.962	140.466	142.358	135.901		1796	17.5781	13.3789	16.9067	11.9141	16.4795	10.2051	18.2129	10.5591	19.1406	13.4766	16.5283	15.1367	26.4404	30.5664	33.5449	109.631	84.7534	94.043	137.402	127.124	122.07
		1811	22.8638	20.7642	20.4102	20.227	18.3716	14.209	13.1226	12.5366	14.5142	14.5386	19.5435	15.5029	42.4927	38.4522	46.582	124.353	104.834	75.0366	161.572	142.761	148.535	139.758	141.992	135.352		1811	17.4439	13.3667	16.5771	11.9141	16.1499	10.083	18.0542	9.94873	18.75	13.7451	16.3086	15.2588	26.5503	30.7617	33.6304	109.241	84.2407	93.457	137.024	126.807	121.704
		1827	22.644	20.7764	20.2026	20.0806	18.7744	14.3188	12.7319	12.2559	14.6118	15.1123	19.3481	15.8691	42.4072	38.9526	46.875	123.706	104.26	74.0356	161.121	142.102	148.474	139.343	141.003	135.046		1827	17.3462	13.7573	16.5649	12.1338	16.272	10.1562	18.0298	9.87549	18.8721	13.7451	16.3574	15.1855	26.355	30.542	33.606	108.362	84.0088	92.9199	136.682	126.66	121.521
		1842	23.5596	20.5444	20.813	20.8496	18.8721	15.0513	13.6475	12.7563	15.0024	15.0635	20.3369	15.9912	42.7734	39.0747	46.8872	123.755	103.833	74.3774	160.669	142.786	148.499	139.307	140.918	134.766		1842	17.8101	13.7695	17.3828	12.5244	16.5161	10.4248	18.8477	10.1074	19.2749	13.8794	16.3574	15.5151	26.3306	31.0425	33.606	108.704	83.8623	93.3838	136.414	126.526	121.936
		1857	23.5596	20.9106	20.813	20.5811	18.9331	14.7339	13.2812	12.8662	14.8926	15.0757	20.2026	16.0156	42.4194	39.209	47.168	122.913	103.699	74.0723	160.62	142.212	148.279	138.379	140.43	134.668		1857	17.749	13.9038	16.9678	12.1826	16.5161	10.3394	18.3227	10.2173	19.4092	14.3066	16.5771	16.1377	26.5381	31.2256	34.0332	108.215	83.4961	92.8589	136.072	126.343	121.179
		1873	22.7295	20.7031	20.2148	20.3491	18.7866	14.3799	13.3423	11.9995	14.5752	14.2334	19.5312	15.5884	42.0532	38.7573	46.7285	122.424	103.174	73.6694	160.156	141.882	147.705	137.585	140.601	133.655		1873	17.7856	13.8794	16.6138	12.3901	16.2598	10.1929	17.7246	9.92432	18.6645	13.7695	15.9546	15.2832	26.0254	30.896	33.252	107.288	82.3852	92.3218	136.011	125.989	120.96
		1888	23.8037	20.6909	20.2759	20.3247	18.6523	14.7339	13.6108	12.1216	15.271	15.0757	20.1538	15.918	42.1631	39.0259	46.8018	122.461	102.686	73.6694	159.741	141.492	147.754	138.025	139.929	133.899		1888	18.042	14.1602	16.9678	12.439	16.5283	10.5591	18.396	10.3882	19.0918	14.0259	16.0767	15.3809	26.001	31.3965	33.4473	107.422	82.5928	92.4316	135.193	126.001	121.106
		1903	23.3765	21.0449	20.4102	20.0073	18.9087	14.917	14.331	12.5977	15.0146	14.7461	19.9463	16.0278	42.0044	39.3555	46.521	121.704	102.405	73.4375	159.815	141.785	147.29	137.402	139.868	133.118		1903	18.0786	14.1602	16.6504	12.5244	16.7602	10.3271	19.0308	10.2295	19.1528	14.0747	16.4429	15.9912	26.6113	31.3843	33.6426	106.641	82.2144	91.8213	134.741	125.501	120.666
		1918	22.9492	20.7153	20.3247	20.3003	19.0552	14.9048	14.1602	12.1094	15.5762	14.2944	19.6777	15.918	41.6504	39.3677	46.5576	121.045	102.075	72.8516	158.875	141.675	146.973	136.609	139.417	132.666		1918	18.2251	14.502	16.5161	12.6465	16.9189	10.7056	18.3472	10.0586	19.0552	14.0503	16.6504	15.7715	26.4893	31.7505	33.374	106.189	81.543	91.5894	134.802	125.317	120.703
		1933	23.645	21.106	20.6665	20.2393	19.0674	15.0146	14.502	12.1826	15.9912	14.8926	20.227	16.4429	41.8701	39.4287	47.1435	121.13	101.746	73.0591	158.606	141.589	146.68	136.731	138.867	132.398		1933	18.811	14.7217	16.4429	12.5	16.9434	10.5591	19.3359	10.2783	19.7632	14.9658	16.7602	16.1377	26.7456	31.8726	33.7158	106.287	81.3843	91.1133	134.534	124.878	119.995
		1948	23.6206	20.9229	20.9351	20.227	18.8232	15.564	14.2456	12.0605	15.6982	14.8193	20.105	16.3208	41.626	39.3677	46.5942	120.654	100.977	72.4121	158.191	141.37	146.435	136.475	138.452	131.97		1948	18.4326	14.7461	16.4795	12.4023	17.273	10.437	19.0308	10.437	19.5068	14.3188	16.4795	15.979	26.9775	31.8848	33.4839	105.335	80.8716	90.7227	133.984	124.207	120.093
		1963	23.3643	20.8252	20.5689	19.8608	18.457	14.9658	14.2212	12.6099	15.8447	14.6484	19.9219	16.4429	41.4795	39.3799	46.6553	120.178	100.598	71.8018	157.458	141.15	145.898	135.974	137.695	131.897		1963	18.5059	14.8193	16.1255	12.207	17.1143	10.3027	19.0552	10.3027	19.5801	14.331	16.7114	15.9546	26.648	32.0435	33.8013	104.529	80.6519	90.5029	133.484	124.231	119.934
		1979	23.9868	20.8496	19.9585	20.8374	18.6523	14.8193	14.0869	11.7676	14.9414	14.7339	19.8608	15.9912	41.2476	39.4898	46.9116	119.836	100.305	71.8872	157.556	140.613	145.654	135.266	136.975	130.823		1979	18.6279	14.7705	15.5762	12.2437	16.7847	10.3394	18.5181	10.0952	19.043	14.1724	16.1743	15.5273	26.7212	31.7871	33.4106	104.272	80.1636	90.0757	133.093	123.523	119.519
		1995	24.292	20.9351	21.1548	22.7173	18.9941	15.5029	14.6606	12.0239	15.4419	14.9902	20.227	16.4917	41.4307	39.7095	47.5952	119.251	99.8169	71.5088	156.97	140.649	145.679	135.303	137.231	130.762		1995	18.5303	14.624	15.8447	12.3413	17.4805	10.6201	19.0552	10.5469	20.0073	14.4043	16.4917	16.0767	27.2705	32.1899	33.9477	104.187	80.4565	89.9292	132.983	123.767	119.605
		2010	24.1333	20.9717	20.7886	23.3276	18.7988	16.1011	14.6729	11.8042	15.6982	15.0635	20.227	16.4917	41.8091	39.4898	47.2046	119.275	99.8169	71.3135	157.031	140.442	145.862	135.376	136.902	130.725		2010	18.8355	14.917	16.4429	12.6221	17.688	10.8398	19.3237	10.7666	19.7754	14.6851	17.1387	16.0034	27.3193	32.3852	33.7158	103.821	80.0171	89.8804	133.191	123.535	119.641
		2025	24.707	21.2769	21.106	23.0591	18.6645	15.6738	14.8071	11.6455	15.4053	14.8315	20.0684	16.5283	41.4917	39.6973	47.3023	119.226	99.0478	71.3135	156.775	140.271	145.019	134.668	136.023	130.469		2025	18.6157	14.9414	16.5771	12.439	18.1885	10.73	19.5312	10.437	19.6777	14.3799	16.4795	16.1865	26.8311	32.4585	33.6304	103.882	79.8828	89.2944	132.764	123.144	119.214
		2040	24.7681	21.0083	21.228	22.876	18.75	15.6128	14.7583	11.5967	15.1733	14.7339	20.3247	16.4429	41.4307	39.5752	47.1435	118.884	98.8159	71.2036	156.372	139.99	144.861	134.045	136.06	129.871		2040	19.0308	15.1489	16.3574	12.4268	17.8711	10.6201	19.6533	10.3638	19.6533	14.5508	17.0044	16.2476	26.6968	32.7515	33.4717	103.552	79.3701	89.0625	132.422	122.925	119.238
		2056	23.9014	20.8252	20.9106	22.9492	18.9453	15.8203	15.0513	11.3648	15.6494	15.0391	20.1294	16.2842	41.626	39.9658	47.2412	118.018	97.8516	70.8862	155.359	139.954	144.605	133.191	135.51	129.565		2056	18.5669	14.7217	16.5283	12.1582	17.981	10.5102	19.3359	10.2905	19.9951	14.9292	16.5771	16.3818	26.7456	33.3862	33.3984	102.966	78.894	88.5376	132.239	122.62	118.701
		2071	24.6704	20.9229	20.752	22.7539	18.6768	15.9058	14.7583	10.9131	15.3931	14.4775	20.5444	16.1987	41.3574	39.5386	46.9971	117.761	97.8638	70.2148	155.457	139.404	144.104	132.666	134.949	129.236		2071	18.8965	14.9536	16.2598	12.3291	17.8345	10.2905	19.7876	10.498	19.9463	14.5996	16.4307	15.8813	26.5747	32.7881	32.959	102.502	78.7842	88.3667	131.738	122.461	118.262
		2087	24.8169	21.2524	21.4844	21.8872	18.689	15.6006	14.9658	11.1572	15.1245	14.7827	20.5811	16.5039	41.4917	39.6851	47.0703	117.468	97.6318	70.52	154.663	139.087	143.579	132.202	134.277	128.845		2087	18.5059	14.9536	16.2231	12.0239	17.7856	10.022	19.1773	10.1685	19.7021	14.7095	16.3818	16.6138	26.6357	33.1909	32.7393	102.6	78.3325	87.8784	131.494	121.899	118.005
		2102	24.9756	21.6919	21.2769	21.9605	19.0064	16.1255	15.3442	10.9619	15.4297	14.8315	20.3125	16.333	41.2964	39.9292	46.7773	117.322	96.8628	70.1904	154.37	139.6	143.64	132.08	134.228	129.028		2102	18.6645	14.9902	16.333	12.0972	18.103	10.4614	19.5679	10.1929	19.5312	15.1977	16.2598	16.0278	26.5259	33.252	32.9956	102.698	78.3203	87.4146	131.36	121.838	117.773
		2118	25.3906	21.4233	21.2158	21.3989	18.7988	15.7471	15.1733	11.377	15.8081	14.7461	20.8496	16.687	41.626	40.0757	47.4243	117.078	96.3623	69.5557	153.699	138.916	143.042	131.348	133.52	128.345		2118	18.7622	14.8438	16.2231	12.0483	17.9443	10.376	19.2017	9.99756	19.5923	15.1001	16.4307	16.4795	26.9653	33.2153	33.313	102.283	77.6489	86.9507	131.116	121.582	117.786
		2133	25.3418	21.4722	21.582	21.1914	19.0918	15.9546	15.332	11.1084	15.7471	15.0879	21.3989	16.7114	41.6382	40.271	47.3633	116.492	95.7153	69.7388	153.723	138.94	142.712	130.689	133.594	128.027		2133	19.1406	15.332	16.6016	12.3047	17.9443	10.3149	19.6411	10.3638	19.7754	15.1855	16.4795	16.4551	26.8189	33.313	33.0933	102.063	77.4658	86.8408	130.933	121.411	117.481
		2149	24.7681	21.3501	20.8862	20.8618	18.7988	15.6372	14.856	10.9375	15.5762	14.9902	21.0327	16.5894	41.0645	39.9902	47.0459	115.772	94.8486	68.7378	152.685	138.293	142.09	130.139	132.996	127.258		2149	19.2627	14.5752	15.5762	11.6821	18.0542	10.2417	19.1284	9.85107	19.7144	14.9292	16.2842	16.5527	27.1118	33.3252	32.898	101.538	76.6479	85.9619	130.005	120.703	116.772
		2165	25.2808	21.4355	21.4722	20.9595	18.8965	16.0645	14.8315	10.9863	15.3565	15.1123	21.2891	16.4185	41.2231	40.4541	46.8018	115.979	94.5435	68.8599	152.564	138.489	141.98	129.565	132.812	127.014		2165	18.6645	14.978	15.979	11.792	18.0908	10.0342	19.0308	9.79004	19.7876	15.0635	16.394	16.7725	26.5747	32.9468	32.898	101.111	75.9399	85.9619	129.895	120.422	117.004
		2180	25.4517	21.3379	21.5088	20.8496	19.2261	15.9058	15.5029	11.1938	15.7349	15.2466	21.1548	16.7114	41.5527	40.7959	47.1558	115.442	94.4336	68.5303	153.052	138.245	141.492	129.639	132.495	127.063		2180	19.3115	15.3809	16.0523	12.1826	18.3594	9.87549	19.2383	9.8999	20.0561	15.3565	16.1377	17.041	26.9775	33.4961	32.9102	101.05	76.2207	85.4248	129.822	120.52	117.249
		2195	26.2207	21.936	22.1191	20.813	19.7144	16.4307	15.332	11.2549	15.9668	14.8193	21.4233	16.6504	41.7969	40.7471	46.8628	116.113	94.5312	68.4937	151.929	138.086	142.053	128.931	132.581	126.953		2195	19.2993	15.564	16.1499	12.1338	18.5547	10.3271	19.3359	10.4004	19.9097	15.3442	16.5161	17.2485	27.2095	33.4106	33.0566	101.05	76.0498	85.6323	129.553	120.374	117.029
		2210	26.4404	22.3511	22.4121	20.9839	19.6045	16.5771	15.6128	11.9019	15.8813	15.1855	21.3989	16.6504	41.5161	40.9058	46.9116	115.527	94.5557	68.5547	152.185	138.379	141.516	128.711	132.471	126.746		2210	19.4214	15.2588	16.3452	12.5732	19.0674	10.2051	19.3848	10.6201	20.3125	15.6128	16.3574	16.9189	27.1362	33.3374	33.1543	100.281	75.9644	85.7422	129.211	120.642	117.041
		2225	26.3794	21.9482	22.3389	20.9229	19.8852	16.1255	15.5762	11.1328	15.7593	14.7705	21.4722	16.8457	41.2964	41.1987	46.6187	115.259	93.5791	68.2983	151.965	137.744	141.418	128.32	132.275	126.282		2225	19.6655	15.2832	16.2842	12.0727	18.9697	10.1196	19.3481	10.3027	20.3247	15.6128	16.3452	16.748	27.002	32.959	32.959	100.085	75.6348	85.2417	128.87	120.056	116.687
		2241	25.7935	21.875	21.8506	20.5811	19.6533	16.394	15.8203	11.1084	15.3931	15.0024	21.7041	16.6382	41.272	40.9302	46.5698	114.819	92.9077	67.5659	151.367	137.39	141.065	127.808	132.056	125.732		2241	19.3848	14.5264	15.5762	12.0605	18.5303	10.5225	19.6167	10.2539	20.2881	15.6738	16.0645	16.6016	26.6357	32.9712	32.7026	99.4019	74.5972	84.8511	128.491	119.861	116.126
		2257	26.4282	22.0581	22.6685	20.5811	19.6411	15.9912	15.7104	11.0352	15.9546	14.9292	21.9849	16.626	40.9546	40.9912	46.6797	114.661	92.4683	67.8345	150.879	138.013	140.967	127.148	131.543	125.915		2257	19.458	14.7827	15.9912	11.8652	18.7988	10.3882	19.3726	10.5591	20.1294	15.9302	16.2964	16.4917	26.7212	33.4595	32.6782	99.4019	74.8047	84.8511	128.333	119.324	116.284
		2272	26.5991	22.4365	22.4487	20.5811	20.0561	16.6382	15.9912	11.0352	15.8325	15.0024	21.8384	16.6016	40.9546	41.0034	46.6553	114.612	92.8711	67.2729	150.781	137.463	140.735	126.501	131.458	125.671		2272	19.7876	15.271	15.6128	11.9507	19.0796	10.5225	19.3848	10.0586	20.1904	16.1011	16.1987	16.5283	27.0752	33.5815	32.7393	99.292	74.1333	84.6558	128.064	118.957	116.48
		2288	27.002	22.1069	22.5952	20.813	20.2637	16.9556	15.979	11.0474	15.9546	15.2588	22.0703	17.1875	41.1987	41.1255	46.6187	114.392	92.2852	67.1387	150.708	137.317	140.027	126.599	131.042	125.195		2288	19.873	15.0757	15.7349	12.0361	18.8965	10.8276	19.4214	10.1562	20.1904	16.4307	16.1499	16.9067	27.5269	33.5449	33.0566	98.7061	74.3652	84.1797	127.734	119.251	116.077
		2303	26.6357	22.4609	22.6196	20.4346	19.9829	16.6626	16.394	11.1694	15.8935	15.21	22.0215	17.2485	41.748	41.9556	46.6309	114.258	91.687	66.7114	149.853	137.012	140.149	125.915	130.676	125.049		2303	19.6899	15.4053	15.7593	11.7188	18.9697	10.4736	19.1528	10.3638	20.3247	16.1377	16.2842	17.1265	27.5879	33.667	33.0322	98.2666	74.0356	83.4473	127.014	118.652	115.881
		2319	26.3916	22.0947	22.1802	20.4224	19.9341	16.2964	15.9302	10.5713	15.8447	15.1123	21.9238	17.0044	41.1621	41.3574	46.7041	113.757	91.1011	66.1499	149.756	136.499	139.551	125.598	129.749	124.609		2319	19.8608	15.2222	15.6616	11.9141	18.8843	9.8999	18.9697	9.91211	20.2637	15.7715	16.2354	16.5039	27.1118	33.1421	32.9712	98.0102	73.5596	83.5083	127.039	118.738	115.491
		2334	26.6968	22.4243	23.0469	20.0806	19.9951	16.6382	16.4307	10.8765	16.1499	15.0391	22.3389	17.0166	41.5161	41.8579	46.6553	113.745	90.625	66.8213	149.182	136.475	139.624	125.305	129.846	125		2334	20.2148	15.2588	16.0767	11.5356	18.8721	10.1929	19.3359	10.2783	20.3369	16.0645	17.0654	16.9311	27.4414	33.5327	32.9224	97.4609	73.23	83.2764	127.051	118.689	115.747
		2350	27.5513	22.9004	22.7905	20.2881	20.6055	16.8945	16.3208	11.145	16.2598	15.5273	22.3267	17.5659	41.4917	41.7358	46.7041	113.769	90.625	66.2353	149.207	136.231	139.209	125.073	129.688	124.39		2350	20.4102	15.5762	15.8325	12.146	18.9819	10.376	19.5557	10.022	20.0806	16.1011	16.7114	17.2119	27.3926	33.5205	33.4839	97.6562	73.3276	83.02	126.599	118.201	115.478
		2365	27.2949	22.6685	23.2056	20.4956	20.3613	16.8945	16.1865	11.084	16.3574	15.0513	22.4609	17.2974	41.394	41.748	46.3501	113.562	90.1611	66.1255	149.036	136.279	139.221	125.085	129.407	124.023		2365	20.4102	15.686	15.918	12.1826	19.3115	10.5347	19.1895	10.0586	20.4224	15.8813	16.5039	16.9311	27.4902	33.3862	33.3496	96.9116	73.0225	82.7515	126.001	118.408	115.576
		2380	27.1118	23.2666	23.1811	20.459	20.6909	16.9189	16.4917	11.084	16.687	15.1977	22.7539	17.273	41.1987	42.0044	46.5942	113.867	89.5019	66.0644	148.413	136.011	138.745	124.731	129.346	123.804		2380	20.813	15.5884	15.7471	11.7676	19.2261	10.6567	19.1528	10.1929	20.0928	16.3696	16.5894	17.0654	27.417	33.5938	33.6182	96.3989	72.6318	82.1777	125.647	118.274	115.552
		2395	27.4658	23.2788	22.9248	20.2026	20.752	17.3218	16.6382	10.6934	16.2598	15.3687	22.6196	16.9922	40.8813	42.1387	46.3379	113.245	89.3677	65.3809	147.986	135.706	138.281	124.109	128.65	123.596		2395	20.9961	15.6494	15.6616	11.9873	18.7866	10.437	19.6045	9.81445	19.9829	16.1255	16.4307	16.5771	27.3438	33.313	33.2642	95.874	72.3511	81.7383	125.476	117.761	115.051
		2412	26.9775	23.0957	23.6206	20.0684	20.4224	16.8335	16.2598	10.4736	15.8203	15.0635	22.6685	17.041	40.6494	42.0044	46.1792	113.342	88.5498	65.0635	148.01	135.168	137.695	123.267	128.149	123.303		2412	20.5933	15.3198	15.4663	11.9873	19.2139	10.0586	19.2017	9.11865	19.6533	15.979	16.3452	16.7602	27.124	33.313	33.0688	95.5688	71.9971	81.5186	125.183	117.236	114.673
		2427	27.1606	23.0225	23.1811	20.3003	20.2637	16.98	16.6504	11.1694	16.7602	15.6128	22.3999	16.9311	40.8325	42.0776	46.1304	112.793	88.2935	64.6728	147.058	134.998	137.427	123.56	128.149	122.876		2427	20.8252	15.3565	15.1611	11.8286	18.811	10.2783	19.519	9.58252	20.0073	16.0767	16.2354	17.041	27.4048	33.1421	33.3496	95.3491	71.8018	80.8227	125	117.139	114.563
		2442	27.4902	23.1201	23.6694	20.0684	20.4956	17.2241	16.9311	11.377	16.3452	15.3687	22.7905	16.8945	41.0889	42.1387	45.752	112.659	88.147	64.9048	147.327	135.095	137.305	123.303	127.918	122.888		2442	21.3257	15.6494	15.7349	12.146	19.2505	10.5347	19.4458	9.76562	19.7754	16.0523	16.1255	16.8823	27.5146	32.9224	33.2153	95.0317	71.5698	80.9204	124.976	117.249	114.783
		2458	27.771	23.1689	23.4131	20.105	20.227	16.9311	17.273	11.3525	16.333	15.7471	22.644	17.1265	40.9546	42.0532	45.9961	112.256	87.2314	64.1968	146.948	134.387	136.584	122.534	127.429	122.376		2458	21.3501	15.1733	15.4785	11.6211	19.1773	10.4126	19.4458	9.38721	19.6533	16.0034	16.1133	16.7236	27.7588	33.0322	33.3008	94.4214	70.9717	80.3833	124.243	116.663	114.343
		2473	27.8198	23.352	23.7793	20.1294	19.9707	17.1631	17.0532	11.9019	16.4917	15.7471	22.7417	17.4194	41.3208	42.2974	45.7398	112.183	87.4756	64.4043	146.533	134.668	136.914	122.412	127.49	122.473		2473	21.4233	15.3809	15.332	11.6211	19.2749	10.3882	19.2871	9.57031	19.6533	16.1255	16.6748	16.8945	27.6977	33.0566	33.374	94.2261	71.0693	79.9194	123.926	116.345	114.221
		2489	27.9419	24.0601	24.1699	20.3125	20.3125	17.6514	17.5903	11.6455	16.6016	15.8569	22.8516	17.2119	41.1011	42.0898	45.6299	111.755	86.9995	64.5386	146.423	134.607	136.377	122.278	127.332	122.327		2489	21.6309	15.5396	15.3687	11.7065	19.3604	10.2905	19.6411	9.729	19.7021	16.1865	15.9058	17.3584	27.71	33.2886	33.0688	94.1162	70.6421	79.7119	123.682	115.759	114.319
		2504	27.7954	23.5718	24.3408	20.4346	20.52	17.8223	17.4072	12.0239	16.6626	16.3086	23.0713	17.5537	40.918	42.2485	45.7153	111.633	86.5112	63.9526	146.448	134.485	136.499	121.741	126.99	121.997		2504	21.7163	15.7227	15.9546	11.853	19.4092	10.5591	19.397	10.1196	19.9463	16.3208	16.2842	17.2363	28.1494	33.0933	33.3618	93.6279	70.2515	79.6997	123.511	115.906	114.551
		2519	27.7832	23.5107	23.7671	20.1782	20.166	17.1265	17.7856	11.8042	16.6504	16.2598	23.2788	17.5171	41.3086	42.6025	45.7886	111.585	85.4736	63.4888	145.606	134.131	135.986	121.35	126.392	121.68		2519	21.8506	15.7593	15.4907	11.7798	19.4458	10.4736	19.2261	9.68018	19.5435	16.1133	16.2598	16.9556	28.1982	33.313	33.5938	93.5059	69.4824	79.3823	123.303	115.93	114.014
		2534	27.7222	23.8648	24.3408	20.1294	20.0439	17.5171	17.688	12.2925	16.8213	16.1621	23.0347	17.5415	41.4185	42.7368	45.5933	110.974	85.4614	63.3667	145.557	133.777	135.547	121.301	126.001	120.703		2534	21.7407	15.4907	15.2954	11.8408	19.2505	10.669	19.519	9.96094	19.4702	16.0767	15.8935	16.98	28.0273	33.252	33.7402	93.3594	69.6045	79.2481	122.534	115.503	113.355
		2549	28.0151	23.8525	24.292	19.9219	19.7388	17.5781	17.3828	12.2437	16.8579	16.1011	23.1934	17.1875	41.0645	42.5781	45.8008	110.864	85.4981	63.0859	145.654	133.887	135.217	120.984	126.001	120.911		2549	21.9482	15.6738	15.1001	11.438	19.2627	10.437	19.0918	9.77783	19.5068	15.8813	15.9302	17.0166	27.7466	32.7393	33.4228	92.7124	69.1528	78.479	122.681	114.88	113.086
		2565	27.8564	23.9868	23.999	20.1782	20.52	17.8345	17.7368	12.2681	16.7358	16.2354	22.9858	17.4316	41.0645	42.8223	45.398	110.95	84.729	63.0005	145.386	133.74	135.168	120.276	125.476	120.374		2565	22.2168	15.2344	14.9536	11.6333	19.6289	10.4736	19.4702	9.83887	19.519	16.0889	16.0767	17.3584	27.8442	33.081	33.5327	92.5049	69.043	78.4058	122.253	114.905	113.135
		2580	27.4902	24.0723	24.4263	20.0073	20.3735	17.5781	18.0542	12.7441	17.1143	16.0034	23.0957	17.6025	41.0767	42.9199	45.4468	110.754	84.6069	62.4634	145.105	133.496	135.059	119.873	125.928	120.435		2580	22.1314	15.3565	15.4053	11.4868	19.5435	10.2783	19.9585	10.0464	19.6289	16.2231	16.1377	17.4194	28.0273	33.2031	33.6426	92.2241	68.8721	78.1494	122.058	114.966	113.061
		2595	27.6855	23.6206	24.4995	20.1538	20.9595	18.103	18.3716	12.8174	16.8579	16.1621	23.1934	17.8345	40.9424	42.6514	45.5688	110.449	83.8989	62.8174	144.958	132.788	134.619	119.482	125.366	119.702		2595	22.168	15.21	15.2466	11.3037	19.2383	10.3149	19.9829	9.69238	19.9951	16.5039	15.8813	16.9678	27.6123	33.252	34.0088	91.8945	68.811	77.8564	121.436	114.392	112.415
		2611	27.3071	23.523	23.9258	19.6899	20.7642	18.1641	18.1763	12.7441	16.9067	15.8569	23.4741	18.042	40.9302	43.0664	45.4346	109.924	83.2886	61.9629	144.238	132.568	134.033	119.189	125.22	119.617		2611	22.0459	15.1489	15.4053	11.3037	19.5435	9.82666	19.4214	9.41162	19.3726	15.8691	16.2231	17.0166	27.7222	33.081	33.9233	91.4673	68.1885	77.1362	121.033	113.94	112.647
		2627	27.8442	23.5718	24.0845	19.9097	21.167	18.3838	18.4936	13.0371	16.8335	15.9424	23.6206	17.6636	40.918	43.3472	45.0195	109.509	83.2031	62.0483	143.933	132.605	133.801	118.982	125.073	119.421		2627	22.3267	15.1123	15.2954	11.3892	19.5923	10.0952	19.3115	9.42383	19.4336	16.0278	15.8203	16.7725	27.7466	33.3374	33.6548	91.04	68.5669	77.2217	120.789	113.696	112.231
		2642	27.3071	23.3276	23.4741	19.8608	20.9595	17.9077	18.0786	13.0615	16.3696	16.2598	23.6206	17.6636	40.3565	43.2739	44.9341	109.045	82.5317	61.6577	143.384	131.885	133.301	118.579	124.67	119.287		2642	22.3511	14.4043	14.9048	11.2549	19.4458	9.64355	19.2139	9.27734	19.5068	15.686	15.8447	16.7602	27.3315	32.8369	33.5327	90.7837	67.6758	76.6235	120.752	113.489	112.524
		2657	27.9785	23.5474	24.0723	20.1904	21.46	18.4082	18.2495	13.2812	16.9678	16.1499	23.7305	18.0786	40.979	43.7866	45.0195	109.375	82.7393	61.7554	143.689	132.3	133.533	118.03	124.439	119.409		2657	22.644	15.3076	15.0269	11.5112	20.3491	9.87549	19.6411	9.32617	19.6777	16.6016	15.9058	16.9678	28.064	33.4839	34.3018	91.0644	67.6636	76.8555	120.508	113.55	112.268
		2672	27.5513	22.8394	23.2056	19.8364	20.4834	18.1396	17.9443	12.7685	16.3818	15.7227	23.7427	17.5903	40.4785	43.2861	44.6167	108.716	81.6284	61.0596	142.725	131.03	133.191	117.383	123.987	118.579		2672	22.5342	14.7339	14.2456	10.5957	19.2749	9.63135	18.9941	9.05762	19.1895	16.4795	15.4663	16.8701	27.1729	32.8735	33.7524	90.5029	66.5894	75.8301	119.36	112.817	111.475
		2687	28.4058	23.5107	23.6939	20.0684	21.0205	18.3594	18.2007	13.6841	17.0044	16.394	23.9868	17.9565	40.7105	43.0786	44.7876	108.533	82.0068	60.9497	142.517	131.421	133.167	117.346	123.352	118.945		2687	22.7295	14.9048	14.4409	11.0107	19.6411	9.46045	19.1162	9.28955	19.5435	16.4673	15.8081	17.0288	27.4414	33.3618	34.0332	90.4785	67.0654	75.6348	118.933	113.025	111.487
		2702	28.7598	24.1943	24.4263	21.0083	21.3257	18.6645	18.5181	13.9282	17.3462	16.626	24.1333	18.0664	40.9668	43.1152	44.9341	108.826	82.2266	61.2305	143.189	131.665	133.276	117.468	123.987	119.006		2702	23.4375	15.4663	14.8315	11.4868	20.2148	9.93652	19.3848	9.729	19.6167	16.3574	15.8203	17.1509	27.3193	33.3374	34.375	91.0523	67.334	75.708	119.421	113.306	111.719
		2717	28.418	24.0112	24.0845	20.9961	21.3379	19.043	18.5059	13.6963	17.0776	16.4795	24.3042	18.4082	40.9058	43.103	45.166	108.252	81.2622	60.9253	142.468	131.262	132.764	117.163	123.267	118.408		2717	22.9858	15.5151	14.8682	11.5356	19.5435	9.63135	19.0918	9.27734	19.4458	16.5039	15.8447	17.3706	27.3926	33.2398	34.9243	90.3442	66.9556	74.9756	118.774	113.123	111.182
		2732	29.1138	24.3408	23.8281	21.1914	21.9116	19.165	18.6768	14.0015	17.4072	16.7358	24.3896	18.5913	41.1865	43.5547	45.0806	108.179	80.9204	60.8887	142.59	130.933	132.483	117.297	123.218	118.091		2732	22.8149	15.271	14.6851	11.5845	19.9951	10.0098	19.6411	9.75342	19.5557	16.3818	15.6372	17.3218	27.5269	33.1055	34.8145	90.0513	66.687	74.7925	118.543	112.561	111.414
		2747	29.0771	24.4629	24.1821	20.9839	21.521	18.8721	19.1162	13.855	17.5415	16.6382	24.6704	18.4082	41.2598	43.4448	45.1294	108.069	80.5298	60.5957	141.956	130.933	131.799	116.87	122.644	118.14		2747	23.0713	15.4541	14.9902	11.2305	19.8364	10.1196	19.3604	9.63135	19.458	16.8213	15.7227	17.5537	27.3071	32.7515	34.9731	89.978	66.687	74.2065	118.152	112.5	111.231
		2762	28.9551	23.8892	23.9868	21.167	21.1792	18.4326	19.1284	13.7695	17.5903	16.8701	24.5605	18.6768	41.0523	43.7378	44.9463	107.471	80.188	60.144	141.626	130.249	131.519	116.357	122.424	117.908		2762	23.2056	15.1001	14.9292	11.0352	19.7632	9.8877	18.9453	9.1919	19.5679	16.6382	15.5151	17.0654	27.356	32.8491	34.8267	89.6728	66.4062	73.8892	117.639	111.609	110.62
		2778	29.4189	24.5605	24.3408	21.521	21.7163	18.689	19.3726	14.2212	17.7246	17.2852	24.8413	18.9331	40.8203	43.2617	44.9463	107.129	79.7729	60.1074	141.394	130.286	131.006	116.138	122.29	117.383		2778	23.3643	15.7715	15.1367	11.2427	19.7632	9.729	18.811	9.0332	19.7754	16.4307	15.7471	17.1631	27.6001	32.8003	35.3516	89.5996	66.2109	73.4497	117.688	111.694	110.364
		2793	28.6865	24.4385	24.2188	21.4722	21.936	19.1773	19.1773	14.3188	17.7734	17.1875	24.8657	19.0308	41.0156	43.8965	45.166	106.982	79.4312	59.9976	140.942	130.188	130.957	116.064	121.753	117.249		2793	23.1323	15.2954	14.5996	11.2915	19.7021	9.77783	18.7012	9.05762	19.2871	16.3696	15.6372	17.1387	27.7954	33.1909	35.7422	89.1235	66.3086	73.0835	117.7	111.34	110.767
		2808	28.9429	24.4751	24.2554	21.8262	22.1558	19.2505	19.1773	14.1113	17.8955	17.0044	24.7559	18.8965	40.5884	43.7866	44.6777	107.153	78.6499	59.7534	141.125	129.895	130.75	115.869	121.533	117.175		2808	23.4253	15.4541	14.6118	10.9497	19.7144	9.68018	18.689	8.72803	19.5312	16.5283	15.5029	17.1753	27.4536	32.6416	35.5469	88.8428	65.6372	73.0225	117.261	111.377	110.217
		2823	29.3701	24.2432	24.4507	21.4844	21.5576	19.0186	19.2139	14.3677	17.6636	16.8335	24.5361	18.7134	40.9302	43.5425	44.7876	106.726	78.186	59.4482	140.71	129.407	130.481	115.698	121.289	116.809		2823	23.5474	15.5884	14.5508	11.3281	19.6167	9.76562	18.4692	8.59375	19.104	16.1255	15.3198	17.5537	27.2583	32.7759	35.7422	88.2568	66.0889	72.6562	116.54	111.316	109.839
		2838	29.6143	24.7803	24.2676	21.8994	22.0337	18.9331	19.4946	15.0146	18.042	17.6636	24.6582	18.8355	41.2109	43.8477	44.8242	107.202	78.4546	59.8389	140.918	129.639	130.554	115.845	121.68	117.029		2838	23.6084	15.8813	14.7827	11.4258	20.2759	9.75342	19.1284	9.33838	19.5679	16.4062	15.5029	17.4927	27.4048	33.0688	35.8398	88.5986	65.7104	72.9858	116.711	111.072	110.022
		2860	29.6631	24.5483	24.3042	21.4233	22.2778	19.2627	19.519	15.4785	17.688	17.5781	24.9512	18.75	40.7471	43.4937	44.2383	106.421	77.6245	59.082	140.344	128.906	130.2	115.381	120.996	116.894		2860	23.584	15.6372	14.7339	11.438	20.166	9.75342	19.3359	8.89893	19.4946	16.6016	15.1367	17.1143	27.3438	33.081	36.3403	87.9394	65.6006	72.4121	116.138	110.51	109.668
		2875	29.3091	24.2188	24.0845	21.3013	21.9727	19.0796	19.1406	15.1123	17.627	17.2852	25.0122	18.9087	40.5395	43.2373	44.519	106.787	76.9287	58.9355	139.697	128.491	129.419	115.027	120.618	116.516		2875	23.6572	15.1611	14.27	11.3037	20.0195	9.05762	18.4936	8.6792	19.0308	16.1255	15.3687	16.9922	27.124	32.6904	36.2549	87.9394	65.3931	71.5942	115.552	110.156	109.351
		2890	29.5654	24.1577	24.1943	22.0337	22.0703	19.0674	19.5557	15.0146	17.6514	17.5415	24.8901	18.75	40.5273	43.3716	44.1528	106.03	76.8555	58.6792	139.856	128.32	129.358	114.746	120.19	116.138		2890	23.6328	15.5273	14.3799	11.2671	20.398	9.08203	19.0186	8.80127	19.1773	15.8691	15.3076	16.626	27.356	32.605	36.5112	87.5488	65.1367	71.582	115.478	110.034	109.57
		2910	29.9805	24.4263	23.8037	21.5454	21.7895	18.9575	19.4336	15.1489	17.9688	17.5659	24.8901	19.2505	40.3198	43.3716	44.2383	105.53	76.2451	58.3862	139.185	127.698	128.943	114.343	120.154	116.333		2910	23.645	15.2832	14.1602	10.9497	19.5679	8.92334	18.8599	8.31299	19.165	15.8569	15.0391	16.8091	27.2949	32.5806	36.5723	87.3291	65.3564	71.2524	114.734	109.57	108.899
		2930	30.4688	24.5605	24.7925	21.9116	22.2168	19.2993	19.5679	15.332	17.8711	17.6636	25.5249	19.2871	40.8691	43.5303	44.5557	105.774	76.1719	57.9834	139.685	127.771	128.784	114.343	119.897	116.052		2930	23.9014	15.6616	13.9404	11.4624	20.5444	8.74023	18.4326	8.37402	19.4824	16.1133	15.0635	16.7725	27.5391	32.4951	36.8042	87.0239	65.1733	70.8374	115.002	109.644	108.716
		2950	30.6885	23.9746	24.1333	21.7407	22.8149	19.2017	19.7998	15.271	17.627	17.334	25.2197	19.0918	40.5151	43.3227	44.1773	104.602	75.2808	57.7881	138.843	127.649	128.259	113.733	119.36	115.698		2950	23.7061	15.4053	13.5254	10.7178	20.0684	8.74023	18.3594	7.82471	18.9819	15.9546	14.6973	16.5527	27.356	32.6904	36.9263	87.1338	64.5752	70.0562	113.818	109.009	108.337
		2965	30.1025	23.5962	23.938	20.9717	22.3755	19.2139	19.6533	15.4663	17.6025	17.041	25.2686	19.0064	40.4541	43.1152	44.458	104.211	74.3286	57.5562	138.196	126.904	127.6	113.647	119.397	115.344		2965	23.1567	14.9536	13.5132	10.7178	19.873	8.21533	18.4204	8.11768	18.9697	15.5518	14.5142	16.394	26.9775	32.3242	37.1094	86.4624	64.3677	70.2026	113.513	108.447	107.837
		2980	30.8227	24.0356	24.0845	21.6064	23.0102	19.2261	19.7754	15.625	17.7124	17.8833	25.9644	19.1528	40.9546	42.9688	43.8599	104.553	74.3897	57.5073	138.208	126.88	127.844	113.757	119.397	115.613		2980	23.9136	15.4907	13.8672	11.2427	20.2881	8.25195	18.7378	8.26416	19.7388	15.7227	15.1123	16.7602	27.0996	32.4463	36.9019	86.9873	64.7949	70.0317	113.623	108.691	107.8
		2995	30.2979	24.4385	24.3652	21.8872	23.0957	19.3604	19.812	15.7959	17.6758	17.7856	26.001	19.2505	40.9302	43.2739	44.2139	104.346	74.4385	57.666	138.562	127.197	127.637	113.867	118.811	115.601		2995	24.0723	15.332	14.0259	11.499	20.1904	8.89893	19.0064	8.39844	19.1773	15.9424	14.856	16.7602	27.2583	32.3608	36.9751	86.5356	64.9902	69.8852	113.635	108.081	108.093
		3010	30.5664	24.3164	24.3408	21.521	22.9736	19.4092	20.0317	15.9668	17.9443	17.8101	25.8179	19.165	40.6616	43.4204	44.165	103.821	73.8769	57.0801	137.927	126.88	127.185	113.562	118.42	115.137		3010	23.6206	15.271	13.794	11.377	20.3125	8.53271	18.7134	8.26416	19.4336	15.8325	14.7217	16.8579	26.9165	32.1533	37.3779	86.7065	64.5508	69.4336	112.939	108.069	107.91
		3033	30.6519	24.353	24.3652	21.46	23.1323	19.6411	20.2637	15.8691	17.9199	17.9321	25.8057	19.397	40.3687	43.1274	44.0674	103.626	73.5107	56.9092	137.476	126.416	127.234	113.342	118.298	115.112		3033	24.1089	15.1367	13.8062	11.2915	20.4468	8.82568	18.9087	8.38623	19.0918	15.8325	14.6118	16.7114	27.3926	32.1899	37.0361	86.145	64.563	68.9331	112.573	107.935	107.8
		3050	30.0781	24.1089	24.0845	21.7773	22.8882	19.3237	20.1904	15.8081	18.2617	17.9199	25.7935	19.1284	40.2954	42.9565	43.9941	102.722	73.0347	56.25	136.816	125.964	126.355	112.549	117.517	114.563		3050	23.8525	15.1123	13.501	10.791	19.9829	8.53271	18.7866	7.97119	18.9087	15.5518	14.6973	16.2964	26.9653	31.958	37.2559	85.4126	63.977	68.457	112.012	107.202	107.275
		3069	30.542	24.5605	24.2798	21.4722	22.9614	19.4824	20.3369	15.979	17.7979	17.3706	25.8545	19.5435	40.7349	42.9443	44.104	102.576	73.1934	56.7383	136.755	125.952	126.44	112.293	117.615	114.416		3069	23.8892	15.3198	13.916	10.9741	20.2393	8.48389	18.5913	7.69043	18.6645	15.3565	15.2222	16.8701	27.0386	31.8726	37.3657	85.4614	64.0137	67.9321	111.34	107.41	107.214
		3088	30.4077	24.5727	24.2798	22.0581	23.0347	19.7021	20.7398	16.3696	18.5913	18.4936	26.4648	20.0561	40.564	43.2251	44.2383	102.612	72.5708	56.7871	136.597	125.659	126.44	112.61	117.322	114.416		3088	24.0723	15.3687	14.1357	11.0718	20.3491	8.71582	19.0796	8.03223	19.165	15.6982	15.0879	17.1387	27.6123	31.9214	37.1704	85.4492	63.6597	67.9688	111.084	107.178	107.19
		3104	30.1514	24.5117	24.0479	21.582	23.0835	19.5312	20.3857	16.3086	18.4448	18.103	26.355	19.8852	40.0635	42.9199	44.1406	102.014	71.9482	56.3232	135.95	125.378	125.549	112.036	116.919	114.246		3104	23.6939	15.3198	14.331	10.9863	19.6899	8.22754	18.3716	7.82471	18.7988	15.7593	15.271	17.2607	27.2827	31.7749	37.6221	85.2539	63.3667	67.2852	110.693	106.689	106.421
		3119	30.1392	24.231	23.6206	21.7407	23.2544	19.5679	20.7031	16.1499	18.3472	17.7246	26.3794	19.7998	40.3931	43.1641	43.6768	101.807	71.7285	55.896	135.486	125.122	125.671	111.963	117.053	114.014		3119	23.8037	15.0513	13.8306	10.6323	20.0439	8.28857	18.4326	7.72705	18.8477	15.2588	14.917	16.6504	27.5269	32.019	37.207	84.8999	63.2324	66.9067	110.071	106.531	106.128
		3134	30.3833	24.3042	23.9136	21.5698	23.0469	20.105	20.7398	16.9678	18.6645	18.6401	26.2085	20.2393	40.21	43.2495	44.0796	101.636	71.2524	56.0791	135.388	124.39	125.452	111.999	117.151	113.928		3134	23.8892	14.9414	13.7085	10.791	19.9707	8.41065	18.4326	8.1543	18.8721	15.9424	15.0635	17.1143	27.4048	31.9824	37.6831	85.0464	63.0249	66.6626	110.352	105.969	106.079
		3149	30.4932	24.7436	24.3652	21.7651	23.3765	20.3369	20.8618	16.8945	18.689	18.335	26.3184	19.8975	39.7949	42.9077	43.7012	101.428	71.3623	55.7007	135.156	124.463	124.927	111.67	116.431	113.257		3149	24.1577	14.624	13.6352	10.7544	20.0195	8.08105	18.4204	7.4585	19.0308	15.5518	14.8071	16.9189	27.417	31.6162	37.3657	84.9976	62.793	66.6748	109.936	106.165	106.006
		3164	30.0903	24.0723	23.2422	21.1426	23.0591	19.8242	20.3491	16.2231	18.2495	18.1396	25.8179	19.873	39.4531	42.9321	43.4937	101.123	70.52	55.3955	134.131	124.219	124.573	110.938	116.077	112.903		3164	23.352	14.2578	13.501	10.0342	19.6045	7.75146	17.8833	7.20215	18.5425	15.3809	14.4287	16.3574	27.0386	31.0059	36.9507	84.3262	61.8042	66.3086	109.412	105.347	105.383
		3183	30.5542	24.6704	24.1577	21.5576	23.5596	20.2881	20.6421	16.8457	19.1528	18.0908	26.1352	20.2026	39.5996	42.8589	43.4448	100.977	71.106	55.5908	134.522	124.072	124.463	111.609	116.394	113.245		3183	24.1211	14.7583	13.9282	10.3516	20.105	7.82471	18.3594	7.72705	19.0186	15.5518	14.6118	16.4551	27.4048	31.3477	37.6465	84.7168	62.5366	66.3574	109.412	105.457	105.591
		3204	30.5542	25.2441	24.4507	21.9605	23.9014	20.752	21.4477	17.2363	19.2627	18.8721	26.5991	20.5811	40.3076	43.1152	43.5059	101.123	70.6787	55.5298	134.436	124.304	124.414	111.499	116.077	113.037		3204	24.8291	15.1001	13.9648	10.6079	20.2637	7.82471	18.1763	7.95898	19.2749	15.7715	15.1123	16.3452	27.6855	31.897	37.5122	84.5947	62.4756	66.1011	109.387	105.359	105.957
		3224	30.6763	24.9145	23.9624	21.2036	23.291	20.7031	21.2646	17.395	19.3604	18.396	26.4038	20.8252	39.7583	42.7246	43.0664	100.501	70.5566	55.0293	133.777	123.706	123.535	111.279	115.723	113.086		3224	24.3774	14.6973	13.5132	10.3271	20.0073	7.33643	18.1152	7.91016	19.0308	15.2954	14.7095	16.2842	27.2461	31.4819	37.4268	84.2163	62.0605	65.7715	108.874	104.822	105.395
		3239	30.249	24.7314	23.4741	21.2646	22.5586	20.1538	21.2524	17.8101	19.3359	18.6157	25.9888	20.6299	39.6728	42.8955	43.0298	100.452	70.1294	54.7852	133.35	123.279	123.401	110.815	115.161	112.707		3239	24.292	14.1968	13.3667	10.2539	19.7876	7.09229	17.8467	7.94678	19.104	15.5273	14.7583	15.8813	27.1362	31.0303	37.5732	83.8379	61.792	65.4541	108.484	104.321	104.956
		3254	30.5542	24.5605	23.4253	21.8262	23.2422	20.3369	21.2769	17.3218	19.2261	18.6768	25.9033	20.6909	39.5874	42.627	43.0054	100.207	69.9951	54.419	133.179	122.803	122.73	110.315	115.015	112.085		3254	24.4751	14.4165	13.2568	10.2539	19.6411	6.98242	17.4683	7.80029	18.8843	15.2832	14.1602	15.979	26.709	31.0303	37.0361	83.5815	61.3403	65.1611	108.081	103.772	104.48
		3274	29.7363	24.2065	22.9126	21.6186	22.937	20.0806	20.8862	17.5781	19.3604	18.2983	26.0254	20.2759	39.0991	42.5781	42.749	99.1821	69.4336	54.3091	132.471	122.241	122.29	110.217	114.819	111.78		3274	24.0601	13.8916	12.7319	10.2783	19.4214	6.49414	17.5537	7.33643	18.5425	15.0269	14.3188	16.1011	26.5625	30.896	36.9873	83.2519	60.8887	64.6362	108.02	103.442	104.407
		3294	29.7852	24.353	23.2178	21.4722	23.3643	20.1294	21.0571	17.8589	19.4458	19.0796	26.5381	20.8496	39.4531	42.7002	42.9565	99.2554	69.519	54.4434	131.958	122.302	122.29	110.767	114.746	112.097		3294	24.353	13.794	12.3779	10.1074	19.8242	6.83594	17.5293	7.60498	18.9453	15.7593	14.4165	16.1255	26.8189	30.6885	37.4756	82.9346	60.8643	64.5508	107.617	103.174	104.517
		3314	30.0293	24.353	23.4253	21.8872	23.8159	20.4834	21.1914	18.4814	19.458	18.8599	26.5869	21.1914	39.209	42.4072	42.7612	98.5352	68.9209	54.3457	131.799	121.875	122.156	110.51	114.722	111.975		3314	24.9023	14.1846	12.7197	10.5591	19.8975	6.98242	17.6636	7.84912	18.4936	15.332	14.3799	16.4429	26.5869	30.8105	37.4634	83.3008	60.9375	64.1479	107.629	102.856	104.443
		3329	30.0415	24.8169	23.5107	21.9849	23.9258	20.9595	21.0693	18.4326	19.7021	19.0308	26.5137	21.106	38.855	42.4683	42.5781	98.3521	69.2139	54.541	131.641	121.374	121.838	110.547	114.331	111.902		3329	24.6094	14.8071	13.0127	10.6201	19.7144	6.46973	17.7002	8.11768	18.689	15.2466	14.3921	16.333	26.4526	30.2856	37.3901	83.0566	61.1572	64.2212	107.141	102.686	104.419
		3344	30.4932	24.353	23.5718	21.9238	23.5474	20.813	21.1182	18.2495	19.4946	18.8843	26.5259	21.0815	39.331	42.2241	42.5537	97.9126	68.7988	54.4434	131.189	121.326	121.606	110.327	114.258	111.536		3344	24.6704	14.1479	12.6587	10.5347	19.6777	6.35986	17.2974	7.55615	18.6768	15.4419	14.5752	16.1621	26.4526	30.6519	37.1582	82.7881	60.4248	63.7817	106.873	102.576	104.028
		3359	30.4321	24.8535	23.6328	22.1558	23.4009	21.2158	21.6186	18.6035	19.7266	19.1284	26.5869	21.106	39.1968	41.9922	42.3096	97.9858	69.0674	54.6875	131.177	120.984	121.533	110.535	114.307	112.036		3359	25.3418	14.3677	12.793	10.3882	19.6411	6.70166	17.7246	8.05664	18.4936	15.5029	14.9292	16.333	26.7212	30.7251	37.2315	83.1177	60.8765	63.623	107.214	102.344	104.016
		3378	30.6396	24.9145	23.8159	22.1069	23.7549	20.8252	21.3135	18.6035	19.7876	19.2139	26.2695	21.3379	39.0503	42.5781	42.4683	97.6562	68.6523	54.0039	130.408	120.764	121.094	110.571	114.026	111.511		3378	24.7436	14.3555	12.5244	10.3271	19.5312	6.68945	17.395	7.78809	18.7744	15.3931	14.3921	16.394	26.3794	30.3589	37.6099	82.666	60.4004	63.3667	106.811	102.148	103.516
		3394	30.3589	24.9145	23.6328	21.9849	23.8281	21.106	21.5088	19.2017	19.7144	19.3726	26.4526	21.3257	38.6597	42.0166	42.1875	97.29	68.6646	53.9795	130.493	120.337	120.984	110.303	113.892	111.145		3394	24.8535	14.3066	12.9639	10.3149	19.4824	6.70166	17.5659	7.84912	18.2983	15.625	14.5142	15.9058	26.6113	30.127	37.5	82.5073	60.5957	63.0127	106.311	102.258	103.674
		3409	30.5176	25.0732	23.7183	21.9482	23.8525	21.1792	21.8994	18.9697	20.105	19.4702	26.2451	21.3501	38.4644	42.2241	42.0288	97.3511	68.5791	53.7476	130.237	120.606	120.728	110.388	113.55	111.377		3409	24.7559	13.9893	12.6343	10.2417	19.7021	6.40869	17.6758	7.62939	18.335	15.5884	14.2944	15.9058	26.2695	30.249	37.5366	82.5439	60.4858	62.5488	106.421	102.161	103.772
		3428	30.6396	25.4395	23.5596	22.2534	24.2188	21.4722	21.7407	19.3481	20.3613	19.4458	26.3428	21.4111	38.9282	42.2974	42.0898	96.8506	68.4448	53.6377	129.675	120.239	120.459	110.046	113.11	110.852		3428	24.8047	14.2822	13.0005	10.3149	19.6777	6.73828	17.6148	7.71484	18.0908	15.686	14.4287	15.918	26.648	29.895	37.8052	82.1777	60.376	62.3901	105.762	101.562	103.32
		3447	30.9082	25.7568	23.6084	22.3755	23.9868	21.3013	22.168	19.519	20.6909	19.4336	26.4404	21.3989	38.6475	42.2363	42.0166	96.875	68.2739	53.1494	129.565	119.8	119.897	109.778	112.805	110.889		3447	24.8657	13.9404	12.6831	10.498	19.873	6.7749	17.5049	7.40967	18.2373	15.625	14.0503	15.979	26.8921	30.2246	37.9517	82.251	59.9853	62.2559	105.432	101.428	102.991
		3463	30.481	25.0855	23.3032	21.6553	24.1333	20.9351	21.7163	19.4458	20.5811	18.7988	26.2207	21.1304	38.623	42.2607	41.7602	96.3501	68.5791	52.6489	128.748	119.519	119.617	109.79	112.732	110.205		3463	24.1211	13.7817	12.2559	10.1196	20.0561	6.56738	17.4561	7.6416	17.7246	15.4907	14.0625	16.1133	26.5381	29.7607	37.8662	81.8603	59.6802	61.3892	105.005	100.903	102.441
		3478	30.7617	25.293	23.7915	22.5586	24.3042	21.3135	21.8994	19.6045	20.8984	19.165	26.7212	21.5942	39.2212	42.6636	41.9922	96.1304	68.042	53.0029	128.65	119.592	119.58	109.753	112.5	110.388		3478	24.7925	14.0503	12.6099	10.498	20.2637	6.7749	17.6392	7.26318	18.3472	15.9302	14.4653	16.0034	26.9409	29.6509	37.915	82.0312	59.9853	61.4624	104.956	101.331	102.417
		3497	30.6641	25.3296	23.5596	21.7041	23.877	21.46	22.0215	19.5801	20.9595	19.2261	26.8921	21.814	38.3545	42.0776	41.6748	95.8008	67.9565	52.6245	128.394	118.884	118.713	109.619	112.561	110.376		3497	24.7681	13.7085	12.5366	9.66797	19.2993	6.37207	17.3706	7.49512	17.9199	15.2222	14.4165	16.0889	27.0142	29.6753	38.0493	81.604	60.0464	60.9375	104.175	100.745	102.368
		3517	30.2856	25.0366	23.645	21.8994	24.1577	21.46	22.229	19.9219	21.0205	18.7134	27.0264	21.9116	39.0259	42.2607	42.041	95.6055	67.7978	52.4658	127.698	118.848	118.555	109.302	112.549	110.376		3517	24.4629	13.4888	12.7808	10.2417	19.5068	6.31104	17.5415	7.01904	17.8101	15.271	14.502	16.3208	26.9287	29.8706	38.1836	81.2744	60.0708	61.0352	103.796	100.745	102.234
		3536	30.542	25.3174	23.5718	22.7417	24.1333	21.3989	22.6318	20.1416	21.0571	19.3237	27.5635	21.9849	38.7695	42.2119	42.0654	95.5811	67.8955	52.5879	127.722	118.726	118.543	109.509	112.524	109.729		3536	24.707	13.4277	12.1094	10.0342	19.5679	6.48193	17.5903	7.48291	17.981	15.6494	14.6362	16.0156	27.0142	30.0293	38.4155	81.25	59.3262	60.852	103.686	100.61	102.161
		3556	31.1035	24.9878	23.5352	22.6929	24.0845	21.2769	22.2168	19.9341	21.0205	19.0918	27.3438	21.8262	38.3789	41.6626	41.8579	95.5444	68.1885	52.5513	127.344	118.347	117.81	109.399	112.085	110.107		3556	24.7436	13.5986	12.5488	10.1074	19.9219	6.06689	17.4439	7.34863	17.7124	15.4053	13.9893	15.5884	26.3672	30.127	37.8784	81.2012	59.5581	60.6934	103.406	100.22	101.904
		3575	30.6519	25.5371	23.4131	22.7417	23.9014	21.2769	21.7285	20.0684	20.9351	19.2627	27.0752	21.7163	38.4277	41.5161	41.394	94.8364	67.9077	52.4536	126.88	118.005	117.358	108.923	111.511	109.68		3575	24.646	13.3789	12.1094	9.97315	19.2993	5.78613	16.9922	7.12891	17.3706	15.0391	14.1724	15.6006	26.2695	29.6387	37.7441	80.6641	59.3628	60.6323	102.747	99.9878	101.294
		3595	31.2378	25.0855	23.8281	22.6685	23.9746	21.3135	22.2534	20.3613	21.1182	19.5435	27.2827	21.9849	38.562	42.1265	41.6138	94.6045	67.688	52.6489	126.306	117.603	117.407	109.18	111.829	109.644		3595	24.9512	13.794	12.3291	9.60693	19.4458	5.94482	17.3462	7.20215	17.6148	15.5029	14.5264	15.7227	26.4526	29.9439	37.9883	80.1758	59.5581	60.2173	102.808	99.7314	100.964
	c
		time (s)	1. solvent 2. buffer						1. buffer 2. Iso 1 µM						1. buffer 2. FSK 10 µM						1. ATP 100 µM 2. buffer						1. ATP 100 µM 2. Iso 1 µM						1. ATP 100 µM 2. FSK 10 µM								buffer					FSK 10 µM
		0	0	0	0	0	0	0	-0.04766	-0.042284	0.171952	0.029962	0.147626	-0.342919	0.021505	-0.01331	0.066037	0.077051	0.188503	0.098008	0.217331	0.045968	0.230633	0.068447	0.144476	-0.327953	-0.046158	-0.231837	0.016537	0.063991	-0.151547	-0.067546	0.244892	0.217707	0.098034	0.167964	-0.176605	0.237544			Exp.1	Exp.2	Exp.3	Exp.4	Exp.5	Exp.1	Exp.2	Exp.3	Exp.4
		5	0	0		0	0	0	0.223603	-0.034787		-0.116411	-0.235343	0.257802	0.011265	-0.177333		-0.386075	-0.107922	0.331142	-0.081854	-0.044242		0.172702	-0.003149	0.5494	-0.013186	-0.12701		-0.338059	-0.001338	0.198166	-0.166201	-0.334563		-0.068874	-0.409577	-0.012767		solvent	-2.457e-15	0	0	3.332e-15	0	-0.2071	0.06285	-0.0499	0.01696
		10	0	0	0	0	0	0	0.169856	0.088121	-0.112563	0.102832	0.096389	0.102912	0.340603	0.425676	-0.315795	0.526364	-0.18849	0.369092	0.171666	0.246018	-0.272759	0.350779	-0.152048	-0.009098	0.297246	0.079639	-0.035126	0.329616	-0.009032	0.241714	0.027849	0.111682	-0.143107	0.17463	0.098387	-0.106051		ATP	0.5381	1.035	0.6579	0.6196	0.4743	0.6279	1.057	0.6798	0.6671
		15	0	0		0	0	0	0.025307	0.001109		0.373	-0.021208	0.022518	-0.251382	-0.075816		0.240903	0.243585	0.022232	-0.153398	-0.122646		0.532235	0.381436	-0.264162	0.099505	0.309291		0.279931	0.214664	0.006136	-0.214094	-0.143429		0.208765	0.282083	-0.053374
		20	0	0	0	0	0	0	-0.17714	-0.046743	-0.089984	-0.488559	-0.120744	0.190002	-0.291197	-0.003975	0.109361	-0.48815	-0.366251	-0.336844	-0.239231	-0.000422	0.064147	-0.49238	-0.030168	0.040856	-0.564826	0.005073	-0.024772	-0.484047	0.253903	-0.090199	-0.178673	0.255976	-0.042855	-0.419469	0.102374	0.222546
		25	0	0		0	0	0	-0.085823	0.0406		0.388182	0.069173	-0.153929	0.07997	0.260782		0.312308	0.112135	-0.284734	-0.0386	-0.074087		0.052624	-0.042957	-0.106321	0.046602	-0.397405		0.538537	0.153404	-0.132918	-0.109889	0.087371		0.351062	0.269318	-0.651062
		30	0	0	0	0	0	0	0.172276	-0.027744	0.006655	0.032185	0.12524	0.143848	-0.152634	0.005051	0.061014	-0.050658	-0.049877	0.132645	-0.013305	0.023767	0.077112	-0.313128	0.155571	0.470364	-0.044358	0.240145	0.08496	-0.089871	0.19262	0.130803	0.06579	-0.013265	0.011576	-0.177377	-0.01739	0.294721
		35	0	0		0	0	0	0.096548	0.152595		-0.042838	-0.051394	-0.186133	0.043717	-0.142533		-0.102594	-0.170277	-0.114875	0.356107	0.039925		0.021573	-0.08289	0.085956	0.162846	0.05852		0.212817	-0.080816	-0.174112	0.251189	-0.128357		-0.070826	0.021239	-0.023456
		40	0	0	0	0	0	0	0.066709	-0.092607	0.023753	-0.24175	-0.125409	0.129329	0.257047	-0.071822	0.079117	0.077076	0.504848	-0.378655	0.007094	-0.12672	-0.098907	-0.120281	0.065381	-0.035391	0.117238	-0.013431	-0.041704	-0.241387	-0.120296	-0.021886	0.266729	0.299792	0.075901	-0.13277	0.004424	-0.033514
		45	0	0		0	0	0	-0.448112	-0.038675		-0.040347	0.115875	-0.16333	-0.057948	-0.205366		-0.20813	-0.163445	0.165137	-0.227986	0.012523		-0.273063	-0.434867	-0.399378	-0.053884	0.080326		-0.275132	-0.449623	-0.090908	-0.185308	-0.350252		-0.037039	-0.174069	0.129434
		67	0	0	0	0	0	0	-0.52105	-0.019114	-0.140543	-0.574901	-0.238926	0.110879	-0.062972	-0.339894	-0.161181	-0.184716	-0.037434	0.074862	0.058397	0.275521	0.38857	-0.062901	0.066704	-0.161238	-0.141627	-0.030379	0.13628	0.290562	0.253332	0.446365	-0.113148	0.181378	0.039219	-0.165173	0.245211	0.241845
		72	0	0		0	0	0	-0.384325	0.189083		0.05703	-0.06617	-0.487183	-0.280078	0.237907		-0.20767	-0.226608	0.126547	-0.31712	0.216588		0.575567	0.729317	0.208316	0.222199	0.328134		0.226946	0.466852	0.157669	-0.039039	0.173191		0.661733	0.747355	0.432216
		77	0	0	0	0	0	0	0.379806	0.230568	-0.305431	-0.147797	-0.162748	-0.12154	0.337471	0.520394	-0.101454	-0.29316	-0.115289	0.178709	0.996025	0.486789	0.414174	0.506151	0.52858	0.268639	0.671385	0.7366	0.38534	0.738248	0.375585	0.122025	0.504812	0.891927	0.319234	0.77138	0.545539	0.844577
		82	0	0		0	0	0	0.010122	-0.27472		-0.420529	-0.237612	0.496769	0.143314	-0.236051		0.23216	0.237246	0.075667	1.02766	0.765094		0.863331	1.09027	0.766173	0.396226	0.408448		0.309084	0.861144	0.464111	0.717237	0.370747		0.25153	1.19474	0.684664
		87	0	0	0	0	0	0	0.071216	0.314811	-0.168511	-0.138835	-0.196485	-0.038975	-0.054753	0.38754	0.01832	-0.054667	-0.58278	0.250476	0.957162	0.71917	0.914866	0.815074	0.432773	0.308017	0.654916	0.902731	0.62102	0.822391	0.565196	0.507783	0.772123	1.18956	0.639672	0.602533	0.709542	0.364509
		92	0	0		0	0	0	0.055924	-0.091825		-0.110409	0.048621	-0.236534	-0.160949	0.141846		0.092648	-0.79512	-0.216701	0.860791	0.372485		0.832103	0.40843	0.263432	0.657381	0.886328		1.00796	0.789827	0.512879	0.770873	0.554204		0.884259	0.648273	0.313558
		97	0	0	0	0	0	0	-0.287435	0.001612	-0.31027	-0.003533	0.330182	0.085101	-0.231248	0.51561	-0.371237	0.423557	-0.31643	-0.032162	0.503279	1.25741	0.829003	1.24293	1.321	0.984163	0.281082	1.11417	0.693855	0.934035	1.13541	0.467229	0.855877	1.19387	0.695855	0.810566	0.981715	0.622092
		102	0	0		0	0	0	0.158266	0.270305		0.155343	0.192011	-0.537951	0.375173	0.107042		-0.038468	0.044998	-0.242571	0.649695	1.144		0.792825	0.973938	0.372968	0.973119	1.16143		1.16952	0.901844	0.625872	0.93168	1.25469		1.00499	0.707003	0.465986
		107	0	0	0	0	0	0	-0.004427	0.157476	-0.291822	-0.028599	-0.163908	0.103927	0.408096	-0.013037	-0.362837	0.048504	-0.074957	0.490681	0.758729	0.959075	0.88225	1.04381	0.741477	1.18645	0.645282	0.836818	0.755298	1.09816	0.912617	0.907549	0.675532	0.729622	0.718086	0.906247	0.969184	0.998568
		112	0	0		0	0	0	0.187002	0.325053		0.063668	-0.497775	-0.128293	0.31225	0.25428		0.387879	-0.385487	-0.259076	1.13706	1.02559		1.06086	0.653052	0.648417	0.729714	1.188		1.14202	0.008523	0.540487	0.560051	1.37042		0.929582	0.199506	0.508792
		117	0	0	0	0	0	0	-0.118741	0.37854	-0.350632	0.26971	-0.381897	0.170353	0.177045	0.226538	0.020259	0.307322	-0.543802	0.214424	0.6722	1.42012	1.02505	1.32755	0.656553	0.99389	0.763435	1.62875	0.952801	1.22087	0.90602	0.689238	0.6842	1.67337	0.81953	1.51004	0.442629	0.8562
		122	0	0		0	0	0	-0.036962	0.313024		-0.020493	0.117138	0.199472	0.361432	0.378871		0.500662	-0.292616	-0.102647	0.958161	0.999884		1.06648	1.10803	1.09957	0.904874	1.09713		1.42669	0.640036	0.55999	0.867126	1.31994		1.11898	0.886689	0.945157
		127	0	0	0	0	0	0	0.30529	0.221342	0.012701	0.273494	-0.009431	0.366233	0.177027	0.817395	-0.096139	0.104861	-0.343788	0.282303	1.77793	1.3527	1.1871	1.22016	0.758608	1.44635	1.09217	1.5279	1.03788	1.19395	0.792672	1.24184	1.29452	1.27586	1.13293	1.48231	0.925971	1.31324
		132	0	0		0	0	0	0.114437	0.376521		0.009484	-0.179402	-0.255831	0.216889	0.146753		0.027982	-0.102441	-0.088849	1.23856	1.29666		0.891627	0.942703	0.734394	1.24005	1.2129		1.1088	0.898597	0.991733	0.939305	1.62343		1.20911	1.07433	0.953208
		137	0	0	0	0	0	0	-0.263677	0.245518	-0.154533	-0.008623	-0.246003	-0.36647	-0.097607	0.28608	-0.073931	0.632236	-0.088286	-1.9e-05	0.434455	1.33477	1.15527	0.833943	1.17784	0.94064	0.930585	1.38025	0.818142	1.07883	1.27709	0.643056	1.00769	1.32031	0.954278	1.22448	0.876414	0.699235
		142	0	0		0	0	0	0.186228	-0.465749		-0.082633	-0.308519	-0.179498	-0.039116	-0.10252		0.213314	-0.908375	-0.279482	0.816929	0.48959		1.31948	0.628675	1.05262	1.209	0.932309		1.41255	1.07563	0.454589	1.39518	1.01755		1.30369	1.18486	0.458437
		147	0	0	0	0	0	0	-0.303998	0.302426	-0.281993	0.748335	-0.677407	0.490994	0.208268	0.223538	-0.22265	0.362573	0.23503	0.378036	0.974255	1.16146	1.17446	1.56625	1.04034	0.869965	0.885454	1.03302	0.910254	1.08625	0.692423	0.84486	0.800131	1.2773	0.86133	0.786163	0.814147	1.28787
		152	0	0		0	0	0	0.372241	0.229848		0.232698	-0.377143	-0.665655	0.059743	0.262263		0.215541	0.102803	-0.443794	1.60028	1.14285		1.38687	1.31696	0.311415	1.3496	1.10597		1.34749	0.83058	0.319975	1.49457	0.883242		1.28568	0.842524	0.755818
		157	0	0	0	0	0	0	-0.845048	0.216556	-0.320802	-0.339186	-0.563289	-0.142872	-0.30445	0.301991	-0.323235	-0.351921	0.084449	-0.028233	0.478073	1.00383	0.914145	0.445877	0.630649	0.615309	0.565035	1.24137	0.781541	0.989911	0.662658	0.887953	0.514342	0.888902	0.640883	0.691957	0.711523	1.08929
		162	0	0		0	0	0	-0.05848	-0.029735		-0.11527	-0.41073	0.270338	0.434963	-0.258453		0.170151	-0.544655	-0.33035	1.3865	0.928739		1.22494	0.360429	1.06848	1.17905	0.91039		1.50189	0.793271	0.976878	1.03316	0.770075		1.26968	0.817771	1.21593
		167	0	0	0	0	0	0	-0.101274	0.234129	-0.060598	-0.083272	-0.457385	0.198637	0.246022	0.250524	0.262876	-0.292186	-0.494493	0.134873	1.10737	1.05776	1.21476	0.766845	0.187734	0.680811	1.07442	1.62019	1.42143	1.09767	1.03361	0.585177	1.12246	1.19654	1.27556	0.639838	0.547259	0.831897
		172	0	0		0	0	0	0.232546	0.586672		0.451124	-0.087443	0.144008	-0.000136	0.217486		0.01644	-0.068217	0.486784	0.97006	1.4446		1.01693	1.40351	1.40226	1.24074	1.32417		1.01397	1.5312	0.707639	0.766974	1.44935		0.923327	1.74761	1.3552
		205	0	0	0	0	0	0	0.376027	0.10533	-0.045477	-0.310064	-0.526082	0.195165	0.046969	0.526163	-0.126754	-0.155925	-0.323529	0.206882	0.530619	1.30045	1.2032	1.23781	0.430064	1.01943	1.03925	1.199	1.03282	0.894637	1.02615	1.08693	0.713462	1.38168	0.914903	0.743822	0.899371	1.45053
		210	0	0		0	0	0	0.243291	0.723804		-0.042014	-0.291409	0.432786	0.224837	0.026547		-0.056542	-0.280499	0.125933	0.979806	0.945886		0.99601	0.869155	1.12471	1.13644	1.38821		0.934593	1.29274	1.50277	0.856835	1.14388		1.10274	1.18249	1.08521
		215	0	0	0	0	0	0	-0.574837	0.77176	-0.10137	-0.196583	0.246219	0.125299	-0.537692	0.171417	0.00578	0.038989	-0.051114	0.045523	0.492961	1.33053	1.09474	0.962804	0.840137	0.685669	0.413674	1.22115	1.57054	1.14736	0.921794	1.01262	0.531684	1.17936	1.28908	0.706533	0.885414	1.18341
		220	0	0		0	0	0	0.109819	0.952272		0.522901	0.048689	-0.138149	0.261778	0.614572		0.262372	-0.676202	-0.005112	1.1666	1.77056		0.747123	1.11016	1.06835	1.24336	1.96616		1.06159	1.25043	0.69909	0.999023	1.71847		1.57638	0.803993	1.12544
		225	0	0	0	0	0	0	0.358263	0.402381	-0.369945	0.089569	0.159095	-0.102612	0.204878	0.37183	-0.411149	0.213379	-0.029671	0.328249	0.996019	1.09798	1.1092	1.12515	0.980577	1.10759	1.46705	1.26945	1.01998	1.40027	1.57902	0.754084	0.928215	1.2723	0.944346	0.960626	1.03383	1.13553
[truncated: 75 more rows]
[truncated: 38 more columns]

## Sheet: Figure 7
a
	solvent-primed														Gq-primed																				Quantification
[truncated: 623 more rows]

## Sheet: Figure 8
a
[truncated: 249 more rows]
[truncated: 3 more columns]

## Sheet: Figure9
	a
[truncated: 344 more rows]
[truncated: 24 more columns]

## Sheet: Suppl. Fig. 1
	Iso (log M)	w/o						CGP 100nM						ICI 30nM						ICI + CGP
[truncated: 10 more rows]

[truncated: 17 more sheets: Suppl. Fig. 2, Suppl. Fig. 3, Suppl. Fig. 4, Suppl. Fig. 5, Suppl. Fig. 6, Suppl. Fig. 7, Suppl. Fig. 8, Suppl. Fig. 9, Suppl. Fig. 10, Suppl. Fig. 11, Suppl. Fig. 12, Suppl. Fig. 13, Suppl. Fig. 15, Suppl. Fig. 16, Suppl. Fig. 17, Suppl. Fig. 18, Suppl. Fig. 20]
